# Supplementary material for: Whole genome sequencing and the lignocellulose degradation potential of Bacillus subtilis RLI2019 isolated from the intestine of termites
Source: Biotechnol Biofuels Bioprod. 2023 Aug 19;16:130. doi: 10.1186/s13068-023-02375-3 (PMC10439612; doi:10.1186/s13068-023-02375-3)
Supplement: Supplementary file 2 — Additional file 2: Table S4. GO annotation of carbohydrate metabolism genes. [file 13068_2023_2375_MOESM2_ESM.xlsx]

## Sheet: 碳水化合物基因与GO对应关系详情表
Table S4. GO annotation of carbohydrate metabolism genes
Gene ID	Location	Sample Name	Gene Description	GO ID	GO Description
gene0023	Chr	BS_C6	germination protein	GO:0005975;GO:0006032;GO:0004568	carbohydrate metabolic process;chitin catabolic process;chitinase activity
gene0188	Chr	BS_C6	polysaccharide deacetylase family sporulation protein PdaB	GO:0005975;GO:0016021;GO:0016810	carbohydrate metabolic process;integral component of membrane;hydrolase activity, acting on carbon-nitrogen (but not peptide) bonds
gene0215	Chr	BS_C6	permease	GO:0016310;GO:0009401;GO:0034219;GO:0016021;GO:0005886;GO:0016301;GO:0008982	phosphorylation;phosphoenolpyruvate-dependent sugar phosphotransferase system;carbohydrate transmembrane transport;integral component of membrane;plasma membrane;kinase activity;protein-N(PI)-phosphohistidine-sugar phosphotransferase activity
gene0216	Chr	BS_C6	RpiR family transcriptional regulator	GO:0006355;GO:0005975;GO:0006002;GO:0006047;GO:0003677;GO:0003700;GO:0030246;GO:0004360	regulation of transcription, DNA-templated;carbohydrate metabolic process;fructose 6-phosphate metabolic process;UDP-N-acetylglucosamine metabolic process;DNA binding;transcription factor activity, sequence-specific DNA binding;carbohydrate binding;glutamine-fructose-6-phosphate transaminase (isomerizing) activity
gene0229	Chr	BS_C6	phosphoglucosamine mutase	GO:0005975;GO:0000287;GO:0008966	carbohydrate metabolic process;magnesium ion binding;phosphoglucosamine mutase activity
gene0231	Chr	BS_C6	glutamine--fructose-6-phosphate aminotransferase	GO:0005975;GO:0006541;GO:0006002;GO:0006047;GO:1901137;GO:0005829;GO:0030246;GO:0004360	carbohydrate metabolic process;glutamine metabolic process;fructose 6-phosphate metabolic process;UDP-N-acetylglucosamine metabolic process;carbohydrate derivative biosynthetic process;cytosol;carbohydrate binding;glutamine-fructose-6-phosphate transaminase (isomerizing) activity
gene0281	Chr	BS_C6	glucosamine-6-phosphate deaminase	GO:0005975;GO:0006044;GO:0016787;GO:0004342	carbohydrate metabolic process;N-acetylglucosamine metabolic process;hydrolase activity;glucosamine-6-phosphate deaminase activity
gene0357	Chr	BS_C6	alpha-amylase	GO:0005975;GO:0043169;GO:0004556	carbohydrate metabolic process;cation binding;alpha-amylase activity
gene0394	Chr	BS_C6	aryl-phospho-beta-D-glucosidase	GO:0005975;GO:0004553	carbohydrate metabolic process;hydrolase activity, hydrolyzing O-glycosyl compounds
gene0398	Chr	BS_C6	6-phospho 3-hexuloisomerase	GO:0005975;GO:0016853;GO:0030246	carbohydrate metabolic process;isomerase activity;carbohydrate binding
gene0399	Chr	BS_C6	3-hexulose-6-phosphate synthase	GO:0005975;GO:0006207;GO:0004590;GO:0043801	carbohydrate metabolic process;'de novo' pyrimidine nucleobase biosynthetic process;orotidine-5'-phosphate decarboxylase activity;hexulose-6-phosphate synthase activity
gene0451	Chr	BS_C6	Glucose permease	GO:0030435;GO:0034219;GO:0015762;GO:0016021;GO:0005886;GO:0015153	sporulation resulting in formation of a cellular spore;carbohydrate transmembrane transport;rhamnose transport;integral component of membrane;plasma membrane;rhamnose transmembrane transporter activity
gene0457	Chr	BS_C6	pts system mannitol-specific eiicb component	GO:0016310;GO:0009401;GO:0034219;GO:0015797;GO:0016021;GO:0005886;GO:0016301;GO:0103111;GO:0090563;GO:0022872	phosphorylation;phosphoenolpyruvate-dependent sugar phosphotransferase system;carbohydrate transmembrane transport;mannitol transport;integral component of membrane;plasma membrane;kinase activity;D-glucosamine PTS permease activity;protein-phosphocysteine-sugar phosphotransferase activity;protein-N(PI)-phosphohistidine-mannitol phosphotransferase system transmembrane transporter activity
gene0467	Chr	BS_C6	LamB/YcsF family protein	GO:0005975;GO:0003824	carbohydrate metabolic process;catalytic activity
gene0478	Chr	BS_C6	PTS sugar transporter subunit IIA	GO:0006355;GO:0009401;GO:0034219;GO:0008982	regulation of transcription, DNA-templated;phosphoenolpyruvate-dependent sugar phosphotransferase system;carbohydrate transmembrane transport;protein-N(PI)-phosphohistidine-sugar phosphotransferase activity
gene0483	Chr	BS_C6	D-lyxose ketol-isomerase	GO:0005975;GO:0046872;GO:0016853	carbohydrate metabolic process;metal ion binding;isomerase activity
gene0510	Chr	BS_C6	C4-dicarboxylate ABC transporter	GO:0008643;GO:0005576;GO:0030288	carbohydrate transport;extracellular region;outer membrane-bounded periplasmic space
gene0637	Chr	BS_C6	sporulation protein	GO:0005975;GO:0006032;GO:0004568	carbohydrate metabolic process;chitin catabolic process;chitinase activity
gene0648	Chr	BS_C6	PTS sugar transporter subunit IIB	GO:0016310;GO:0009401;GO:0034219;GO:0015774;GO:0005737;GO:0016301;GO:0008982;GO:0103111	phosphorylation;phosphoenolpyruvate-dependent sugar phosphotransferase system;carbohydrate transmembrane transport;polysaccharide transport;cytoplasm;kinase activity;protein-N(PI)-phosphohistidine-sugar phosphotransferase activity;D-glucosamine PTS permease activity
gene0650	Chr	BS_C6	oligo-beta-mannoside permease IIC component	GO:0009401;GO:0034219;GO:0015774;GO:0016021;GO:0005886;GO:0008982	phosphoenolpyruvate-dependent sugar phosphotransferase system;carbohydrate transmembrane transport;polysaccharide transport;integral component of membrane;plasma membrane;protein-N(PI)-phosphohistidine-sugar phosphotransferase activity
gene0651	Chr	BS_C6	6-phospho-beta-glucosidase	GO:0005975;GO:0004553	carbohydrate metabolic process;hydrolase activity, hydrolyzing O-glycosyl compounds
gene0654	Chr	BS_C6	mannose-6-phosphate isomerase	GO:0005975;GO:0008270;GO:0004476	carbohydrate metabolic process;zinc ion binding;mannose-6-phosphate isomerase activity
gene0782	Chr	BS_C6	protein lplB	GO:0008643;GO:0016021;GO:0005886	carbohydrate transport;integral component of membrane;plasma membrane
gene0801	Chr	BS_C6	sugar dehydratase/epimerase yfnG	GO:0005975	carbohydrate metabolic process
gene0846	Chr	BS_C6	PTS N-acetylglucosamine EIICB component	GO:0016310;GO:0009401;GO:0034219;GO:1901264;GO:0016021;GO:0005886;GO:0019866;GO:0016301;GO:0008982;GO:0015572	phosphorylation;phosphoenolpyruvate-dependent sugar phosphotransferase system;carbohydrate transmembrane transport;carbohydrate derivative transport;integral component of membrane;plasma membrane;organelle inner membrane;kinase activity;protein-N(PI)-phosphohistidine-sugar phosphotransferase activity;N-acetylglucosamine transmembrane transporter activity
gene0854	Chr	BS_C6	PTS trehalose EIIBC component	GO:0016310;GO:0009401;GO:0034219;GO:0043610;GO:0015771;GO:0016021;GO:0005886;GO:0016301;GO:0008982;GO:0103111;GO:0015574;GO:0090589	phosphorylation;phosphoenolpyruvate-dependent sugar phosphotransferase system;carbohydrate transmembrane transport;regulation of carbohydrate utilization;trehalose transport;integral component of membrane;plasma membrane;kinase activity;protein-N(PI)-phosphohistidine-sugar phosphotransferase activity;D-glucosamine PTS permease activity;trehalose transmembrane transporter activity;protein-phosphoc…
gene0873	Chr	BS_C6	peptidoglycan-N-acetylmuramic acid deacetylase PdaA	GO:0030435;GO:0005975;GO:0071555;GO:0046872;GO:0016810	sporulation resulting in formation of a cellular spore;carbohydrate metabolic process;cell wall organization;metal ion binding;hydrolase activity, acting on carbon-nitrogen (but not peptide) bonds
gene0894	Chr	BS_C6	maltose-6'-phosphate glucosidase	GO:0055114;GO:0005975;GO:0016021;GO:0046872;GO:0016616;GO:0050081	oxidation-reduction process;carbohydrate metabolic process;integral component of membrane;metal ion binding;oxidoreductase activity, acting on the CH-OH group of donors, NAD or NADP as acceptor;maltose-6'-phosphate glucosidase activity
gene0895	Chr	BS_C6	RpiR family transcriptional regulator	GO:0006355;GO:0005975;GO:0003677;GO:0003700;GO:0030246	regulation of transcription, DNA-templated;carbohydrate metabolic process;DNA binding;transcription factor activity, sequence-specific DNA binding;carbohydrate binding
gene0896	Chr	BS_C6	PTS alpha-glucoside transporter subunit IIBC	GO:0016310;GO:0009401;GO:0034219;GO:0016021;GO:0005886;GO:0016301;GO:0008982;GO:0103111	phosphorylation;phosphoenolpyruvate-dependent sugar phosphotransferase system;carbohydrate transmembrane transport;integral component of membrane;plasma membrane;kinase activity;protein-N(PI)-phosphohistidine-sugar phosphotransferase activity;D-glucosamine PTS permease activity
gene1030	Chr	BS_C6	phosphoglucomutase	GO:0005975;GO:0000287;GO:0016868	carbohydrate metabolic process;magnesium ion binding;intramolecular transferase activity, phosphotransferases
gene1065	Chr	BS_C6	polysaccharide deacetylase	GO:0005975;GO:0016021;GO:0016810	carbohydrate metabolic process;integral component of membrane;hydrolase activity, acting on carbon-nitrogen (but not peptide) bonds
gene1083	Chr	BS_C6	K+/H+ antiporter subunit KhtT	GO:0098655;GO:0006813;GO:0005886;GO:0030246;GO:0008324	cation transmembrane transport;potassium ion transport;plasma membrane;carbohydrate binding;cation transmembrane transporter activity
gene1325	Chr	BS_C6	PTS sugar transporter subunit IIA	GO:0006355;GO:0009401;GO:0034219;GO:0008982	regulation of transcription, DNA-templated;phosphoenolpyruvate-dependent sugar phosphotransferase system;carbohydrate transmembrane transport;protein-N(PI)-phosphohistidine-sugar phosphotransferase activity
gene1326	Chr	BS_C6	PTS mannose transporter subunit IIABC	GO:0009401;GO:0034219;GO:0015992;GO:0015755;GO:0016021;GO:0005886;GO:0005351;GO:0022877	phosphoenolpyruvate-dependent sugar phosphotransferase system;carbohydrate transmembrane transport;proton transport;fructose transport;integral component of membrane;plasma membrane;sugar:proton symporter activity;protein-N(PI)-phosphohistidine-fructose phosphotransferase system transporter activity
gene1327	Chr	BS_C6	mannose-6-phosphate isomerase	GO:0005975;GO:0008270;GO:0004476	carbohydrate metabolic process;zinc ion binding;mannose-6-phosphate isomerase activity
gene1532	Chr	BS_C6	hypothetical protein	GO:0005975;GO:0006032;GO:0004568	carbohydrate metabolic process;chitin catabolic process;chitinase activity
gene1549	Chr	BS_C6	phosphocarrier protein HPr	GO:0006355;GO:0009401;GO:0006468;GO:0043610;GO:0005737;GO:0005515;GO:0004674	regulation of transcription, DNA-templated;phosphoenolpyruvate-dependent sugar phosphotransferase system;protein phosphorylation;regulation of carbohydrate utilization;cytoplasm;protein binding;protein serine/threonine kinase activity
gene1602	Chr	BS_C6	1-phosphofructokinase	GO:0046835;GO:0005524;GO:0009024;GO:0008662	carbohydrate phosphorylation;ATP binding;tagatose-6-phosphate kinase activity;1-phosphofructokinase activity
gene1603	Chr	BS_C6	PTS fructose EIIABC component	GO:0009401;GO:0034219;GO:0015992;GO:0015755;GO:0016021;GO:0005886;GO:0005515;GO:0103111;GO:0005351;GO:0022877	phosphoenolpyruvate-dependent sugar phosphotransferase system;carbohydrate transmembrane transport;proton transport;fructose transport;integral component of membrane;plasma membrane;protein binding;D-glucosamine PTS permease activity;sugar:proton symporter activity;protein-N(PI)-phosphohistidine-fructose phosphotransferase system transporter activity
gene1693	Chr	BS_C6	UDP-N-acetylglucosamine--N-acetylmuramyl-(pentapeptide) pyrophosphoryl-undecaprenol N-acetylglucosamine transferase	GO:0005975;GO:0051301;GO:0071555;GO:0007049;GO:0008360;GO:0009252;GO:0030259;GO:0005886;GO:0051991;GO:0050511	carbohydrate metabolic process;cell division;cell wall organization;cell cycle;regulation of cell shape;peptidoglycan biosynthetic process;lipid glycosylation;plasma membrane;UDP-N-acetyl-D-glucosamine:N-acetylmuramoyl-L-alanyl-D-glutamyl-meso-2,6-diaminopimelyl-D-alanyl-D-alanine-diphosphoundecaprenol 4-beta-N-acetylglucosaminlytransferase activity;undecaprenyldiphospho-muramoylpentapeptide beta…
gene1751	Chr	BS_C6	ribulose-phosphate 3-epimerase	GO:0009052;GO:0019323;GO:0044262;GO:0005829;GO:0046872;GO:0004750	pentose-phosphate shunt, non-oxidative branch;pentose catabolic process;cellular carbohydrate metabolic process;cytosol;metal ion binding;ribulose-phosphate 3-epimerase activity
gene1943	Chr	BS_C6	xylulokinase	GO:0046835;GO:0005997;GO:0042732;GO:0005737;GO:0005524;GO:0004856	carbohydrate phosphorylation;xylulose metabolic process;D-xylose metabolic process;cytoplasm;ATP binding;xylulokinase activity
gene1945	Chr	BS_C6	hypothetical protein	GO:0055085;GO:0015992;GO:0008643;GO:0005887;GO:0005351	transmembrane transport;proton transport;carbohydrate transport;integral component of plasma membrane;sugar:proton symporter activity
gene2009	Chr	BS_C6	arabinoxylan arabinofuranohydrolase	GO:0005975;GO:0030246;GO:0004553	carbohydrate metabolic process;carbohydrate binding;hydrolase activity, hydrolyzing O-glycosyl compounds
gene2030	Chr	BS_C6	aldose epimerase	GO:0005975;GO:0030246;GO:0004034	carbohydrate metabolic process;carbohydrate binding;aldose 1-epimerase activity
gene2058	Chr	BS_C6	sugar kinase	GO:0016310;GO:0005975;GO:0016301;GO:0016773	phosphorylation;carbohydrate metabolic process;kinase activity;phosphotransferase activity, alcohol group as acceptor
gene2418	Chr	BS_C6	2-dehydro-3-deoxygluconokinase	GO:0046835;GO:0005524;GO:0008673	carbohydrate phosphorylation;ATP binding;2-dehydro-3-deoxygluconokinase activity
gene2430	Chr	BS_C6	putative phosphotransferase system enzyme IIA component	GO:0016310;GO:0009401;GO:0034219;GO:0016301;GO:0008982;GO:0103111	phosphorylation;phosphoenolpyruvate-dependent sugar phosphotransferase system;carbohydrate transmembrane transport;kinase activity;protein-N(PI)-phosphohistidine-sugar phosphotransferase activity;D-glucosamine PTS permease activity
gene2491	Chr	BS_C6	glycerol-3-phosphate dehydrogenase	GO:0055114;GO:0005975;GO:0008654;GO:0006650;GO:0046168;GO:0046167;GO:0009331;GO:0051287;GO:0047952;GO:0004367;GO:0036439	oxidation-reduction process;carbohydrate metabolic process;phospholipid biosynthetic process;glycerophospholipid metabolic process;glycerol-3-phosphate catabolic process;glycerol-3-phosphate biosynthetic process;glycerol-3-phosphate dehydrogenase complex;NAD binding;glycerol-3-phosphate dehydrogenase [NAD(P)+] activity;glycerol-3-phosphate dehydrogenase [NAD+] activity;glycerol-3-phosphate dehydr…
gene2927	Chr	BS_C6	chitosanase	GO:0005975;GO:0005576;GO:0016977	carbohydrate metabolic process;extracellular region;chitosanase activity
gene2945	Chr	BS_C6	PTFB_BACSU RecName: Full=Fructose-specific phosphotransferase enzyme IIB component; AltName: Full=EIIB-Fru; AltName: Full=PTS system fructose-specific EIIB component; AltName: Full=p18	GO:0016310;GO:0009401;GO:0034219;GO:0005737;GO:0016301;GO:0008982;GO:0103111	phosphorylation;phosphoenolpyruvate-dependent sugar phosphotransferase system;carbohydrate transmembrane transport;cytoplasm;kinase activity;protein-N(PI)-phosphohistidine-sugar phosphotransferase activity;D-glucosamine PTS permease activity
gene3134	Chr	BS_C6	arabinose ABC transporter permease	GO:0055085;GO:0008643;GO:0055052;GO:0022891	transmembrane transport;carbohydrate transport;ATP-binding cassette (ABC) transporter complex, substrate-binding subunit-containing;substrate-specific transmembrane transporter activity
gene3135	Chr	BS_C6	arabinose-binding protein	GO:0008643;GO:0005886;GO:0005215	carbohydrate transport;plasma membrane;transporter activity
gene3139	Chr	BS_C6	ribulokinase	GO:0046835;GO:0019569;GO:0005524;GO:0008741	carbohydrate phosphorylation;L-arabinose catabolic process to xylulose 5-phosphate;ATP binding;ribulokinase activity
gene3172	Chr	BS_C6	malate dehydrogenase	GO:0005975;GO:0006099;GO:0005515;GO:0030060	carbohydrate metabolic process;tricarboxylic acid cycle;protein binding;L-malate dehydrogenase activity
gene3179	Chr	BS_C6	ATP-dependent 6-phosphofructokinase	GO:0046835;GO:0006002;GO:0061615;GO:0005737;GO:0005524;GO:0046872;GO:0005515;GO:0003872	carbohydrate phosphorylation;fructose 6-phosphate metabolic process;glycolytic process through fructose-6-phosphate;cytoplasm;ATP binding;metal ion binding;protein binding;6-phosphofructokinase activity
gene3261	Chr	BS_C6	type I pullulanase	GO:0005975;GO:0051060	carbohydrate metabolic process;pullulanase activity
gene3281	Chr	BS_C6	protein lplB	GO:0008643;GO:0016021;GO:0005886;GO:0005524	carbohydrate transport;integral component of membrane;plasma membrane;ATP binding
gene3295	Chr	BS_C6	glycerol-3-phosphate ABC transporter permease	GO:0008643;GO:0016021;GO:0005886	carbohydrate transport;integral component of membrane;plasma membrane
gene3297	Chr	BS_C6	alpha-glucosidase/alpha-galactosidase	GO:0055114;GO:0005975;GO:0046872;GO:0016616;GO:0052692	oxidation-reduction process;carbohydrate metabolic process;metal ion binding;oxidoreductase activity, acting on the CH-OH group of donors, NAD or NADP as acceptor;raffinose alpha-galactosidase activity
gene3364	Chr	BS_C6	maltodextrin phosphorylase	GO:0005975;GO:0030170;GO:0008184	carbohydrate metabolic process;pyridoxal phosphate binding;glycogen phosphorylase activity
gene3415	Chr	BS_C6	L-rhamnose mutarotase	GO:0019299;GO:0005737;GO:0016857	rhamnose metabolic process;cytoplasm;racemase and epimerase activity, acting on carbohydrates and derivatives
gene3416	Chr	BS_C6	rhamnulokinase	GO:0046835;GO:0019301;GO:0005524;GO:0008993	carbohydrate phosphorylation;rhamnose catabolic process;ATP binding;rhamnulokinase activity
gene3429	Chr	BS_C6	alpha-glucosidase	GO:0005975;GO:0003824	carbohydrate metabolic process;catalytic activity
gene3563	Chr	BS_C6	fructoselysine 6-kinase	GO:0016310;GO:0005975;GO:0005524;GO:0016301;GO:0016773	phosphorylation;carbohydrate metabolic process;ATP binding;kinase activity;phosphotransferase activity, alcohol group as acceptor
gene3567	Chr	BS_C6	fructosamine deglycase	GO:0005975;GO:0016787;GO:0030246	carbohydrate metabolic process;hydrolase activity;carbohydrate binding
gene3725	Chr	BS_C6	central glycolytic genes regulator	GO:0006355;GO:0003677;GO:0030246	regulation of transcription, DNA-templated;DNA binding;carbohydrate binding
gene3726	Chr	BS_C6	arabinose-proton symporter	GO:0055085;GO:0015992;GO:0008643;GO:0005887;GO:0005351	transmembrane transport;proton transport;carbohydrate transport;integral component of plasma membrane;sugar:proton symporter activity
gene3732	Chr	BS_C6	glycosylase	GO:0005975;GO:0006032;GO:0004568	carbohydrate metabolic process;chitin catabolic process;chitinase activity
gene3743	Chr	BS_C6	Arabinogalactan endo-1,4-beta-galactosidase	GO:0005975;GO:0046872;GO:0031218;GO:0015926	carbohydrate metabolic process;metal ion binding;arabinogalactan endo-1,4-beta-galactosidase activity;glucosidase activity
gene3745	Chr	BS_C6	arabinogalactan ABC transporter permease	GO:0055085;GO:0008643;GO:0055052;GO:0022891	transmembrane transport;carbohydrate transport;ATP-binding cassette (ABC) transporter complex, substrate-binding subunit-containing;substrate-specific transmembrane transporter activity
gene3746	Chr	BS_C6	arabinogalactan ABC transporter permease	GO:0008643;GO:0016021;GO:0005886	carbohydrate transport;integral component of membrane;plasma membrane
gene3778	Chr	BS_C6	glycoside hydrolase 68 family protein	GO:0009758;GO:0050053	carbohydrate utilization;levansucrase activity
gene3787	Chr	BS_C6	beta-phosphoglucomutase	GO:0005975;GO:0016787;GO:0000287;GO:0008801	carbohydrate metabolic process;hydrolase activity;magnesium ion binding;beta-phosphoglucomutase activity
gene3788	Chr	BS_C6	alpha-glucosidase	GO:0005975;GO:0003824	carbohydrate metabolic process;catalytic activity
gene3789	Chr	BS_C6	maltose phosphorylase	GO:0005975;GO:0003824;GO:0030246	carbohydrate metabolic process;catalytic activity;carbohydrate binding
gene3834	Chr	BS_C6	HPr kinase/phosphorylase	GO:0000160;GO:0023014;GO:0006109;GO:0005829;GO:0005524;GO:0000287;GO:0005515;GO:0000155;GO:0004674;GO:0004712	phosphorelay signal transduction system;signal transduction by protein phosphorylation;regulation of carbohydrate metabolic process;cytosol;ATP binding;magnesium ion binding;protein binding;phosphorelay sensor kinase activity;protein serine/threonine kinase activity;protein serine/threonine/tyrosine kinase activity
gene3835	Chr	BS_C6	N-acetylglucosamine-6-phosphate deacetylase	GO:0005975;GO:0006044;GO:0008448	carbohydrate metabolic process;N-acetylglucosamine metabolic process;N-acetylglucosamine-6-phosphate deacetylase activity
gene3836	Chr	BS_C6	glucosamine-6-phosphate deaminase	GO:0005975;GO:0006044;GO:0016787;GO:0004342	carbohydrate metabolic process;N-acetylglucosamine metabolic process;hydrolase activity;glucosamine-6-phosphate deaminase activity
gene3875	Chr	BS_C6	carbon storage regulator	GO:0006402;GO:0006109;GO:0003723	mRNA catabolic process;regulation of carbohydrate metabolic process;RNA binding
gene3924	Chr	BS_C6	mannose-6-phosphate isomerase	GO:0005975;GO:0008270;GO:0004476	carbohydrate metabolic process;zinc ion binding;mannose-6-phosphate isomerase activity
gene3937	Chr	BS_C6	ribokinase	GO:0046835;GO:0006014;GO:0004747	carbohydrate phosphorylation;D-ribose metabolic process;ribokinase activity
gene3939	Chr	BS_C6	ribose import ATP-binding protein RbsA	GO:0034219;GO:0015752;GO:0043190;GO:0005524;GO:0015407;GO:0015591	carbohydrate transmembrane transport;D-ribose transport;ATP-binding cassette (ABC) transporter complex;ATP binding;monosaccharide-transporting ATPase activity;D-ribose transmembrane transporter activity
gene4048	Chr	BS_C6	ribose-5-phosphate isomerase	GO:0005975;GO:0006098;GO:0004751	carbohydrate metabolic process;pentose-phosphate shunt;ribose-5-phosphate isomerase activity
gene4068	Chr	BS_C6	fructose-6-phosphate aldolase	GO:0005975;GO:0006098;GO:0005737;GO:0042802;GO:0004801	carbohydrate metabolic process;pentose-phosphate shunt;cytoplasm;identical protein binding;sedoheptulose-7-phosphate:D-glyceraldehyde-3-phosphate glyceronetransferase activity
gene4156	Chr	BS_C6	spore coat biosynthesis protein SpsE	GO:0016051;GO:0016740	carbohydrate biosynthetic process;transferase activity
gene4174	Chr	BS_C6	sucrose-6-phosphate hydrolase	GO:0005975;GO:0005737;GO:0004575	carbohydrate metabolic process;cytoplasm;sucrose alpha-glucosidase activity
gene4175	Chr	BS_C6	PTS sucrose transporter subunit IIBC	GO:0016310;GO:0009401;GO:0034219;GO:0043610;GO:0016021;GO:0005886;GO:0016301;GO:0008982;GO:0103111;GO:0090563	phosphorylation;phosphoenolpyruvate-dependent sugar phosphotransferase system;carbohydrate transmembrane transport;regulation of carbohydrate utilization;integral component of membrane;plasma membrane;kinase activity;protein-N(PI)-phosphohistidine-sugar phosphotransferase activity;D-glucosamine PTS permease activity;protein-phosphocysteine-sugar phosphotransferase activity
gene4191	Chr	BS_C6	galactokinase	GO:0046835;GO:0006012;GO:0005737;GO:0005524;GO:0000287;GO:0004335	carbohydrate phosphorylation;galactose metabolic process;cytoplasm;ATP binding;magnesium ion binding;galactokinase activity
gene4214	Chr	BS_C6	oligo-beta-mannoside permease IIC protein	GO:0009401;GO:0034219;GO:0016021;GO:0005886;GO:0008982	phosphoenolpyruvate-dependent sugar phosphotransferase system;carbohydrate transmembrane transport;integral component of membrane;plasma membrane;protein-N(PI)-phosphohistidine-sugar phosphotransferase activity
gene4239	Chr	BS_C6	6-phospho-beta-glucosidase	GO:0055114;GO:0005975;GO:0046872;GO:0016616;GO:0008706	oxidation-reduction process;carbohydrate metabolic process;metal ion binding;oxidoreductase activity, acting on the CH-OH group of donors, NAD or NADP as acceptor;6-phospho-beta-glucosidase activity
gene4241	Chr	BS_C6	PTS cellobiose transporter subunit IIC	GO:0009401;GO:0034219;GO:0016021;GO:0005886;GO:0008982	phosphoenolpyruvate-dependent sugar phosphotransferase system;carbohydrate transmembrane transport;integral component of membrane;plasma membrane;protein-N(PI)-phosphohistidine-sugar phosphotransferase activity
gene4242	Chr	BS_C6	PTS sugar transporter subunit IIB	GO:0016310;GO:0009401;GO:0034219;GO:0005737;GO:0016301;GO:0008982;GO:0103111	phosphorylation;phosphoenolpyruvate-dependent sugar phosphotransferase system;carbohydrate transmembrane transport;cytoplasm;kinase activity;protein-N(PI)-phosphohistidine-sugar phosphotransferase activity;D-glucosamine PTS permease activity
gene4243	Chr	BS_C6	PTS fructose transporter subunit IIA	GO:0006355;GO:0009401;GO:0034219;GO:0008982	regulation of transcription, DNA-templated;phosphoenolpyruvate-dependent sugar phosphotransferase system;carbohydrate transmembrane transport;protein-N(PI)-phosphohistidine-sugar phosphotransferase activity
gene4296	Chr	BS_C6	beta-glucanase	GO:0005975;GO:0005576;GO:0042972	carbohydrate metabolic process;extracellular region;licheninase activity
gene4313	Chr	BS_C6	6-phospho-beta-glucosidase	GO:0005975;GO:0008706	carbohydrate metabolic process;6-phospho-beta-glucosidase activity
gene4314	Chr	BS_C6	PTS beta-glucoside transporter subunit EIIBCA	GO:0016310;GO:0009401;GO:0034219;GO:0043610;GO:0016021;GO:0005886;GO:0016301;GO:0008982;GO:0090563	phosphorylation;phosphoenolpyruvate-dependent sugar phosphotransferase system;carbohydrate transmembrane transport;regulation of carbohydrate utilization;integral component of membrane;plasma membrane;kinase activity;protein-N(PI)-phosphohistidine-sugar phosphotransferase activity;protein-phosphocysteine-sugar phosphotransferase activity
gene4323	Chr	BS_C6	endo-alpha-(1->5)-L-arabinanase	GO:0005975;GO:0004553	carbohydrate metabolic process;hydrolase activity, hydrolyzing O-glycosyl compounds
gene4333	Chr	BS_C6	2-deoxyribose-5-phosphate aldolase	GO:0009264;GO:0046386;GO:0016052;GO:0005737;GO:0004139	deoxyribonucleotide catabolic process;deoxyribose phosphate catabolic process;carbohydrate catabolic process;cytoplasm;deoxyribose-phosphate aldolase activity
gene4334	Chr	BS_C6	deoxyribonucleoside regulator	GO:0006355;GO:0006352;GO:0003677;GO:0003700;GO:0016987;GO:0042802;GO:0030246	regulation of transcription, DNA-templated;DNA-templated transcription, initiation;DNA binding;transcription factor activity, sequence-specific DNA binding;sigma factor activity;identical protein binding;carbohydrate binding
gene4372	Chr	BS_C6	MFS transporter	GO:0055085;GO:0008643;GO:0016021;GO:0022891	transmembrane transport;carbohydrate transport;integral component of membrane;substrate-specific transmembrane transporter activity
gene4403	Chr	BS_C6	hypothetical protein	GO:0044724;GO:1901657;GO:0005829;GO:0008706	single-organism carbohydrate catabolic process;glycosyl compound metabolic process;cytosol;6-phospho-beta-glucosidase activity
gene4404	Chr	BS_C6	putative phosphotransferase system enzyme IIA component	GO:0016310;GO:0009401;GO:0034219;GO:0016021;GO:0005886;GO:0016301;GO:0008982	phosphorylation;phosphoenolpyruvate-dependent sugar phosphotransferase system;carbohydrate transmembrane transport;integral component of membrane;plasma membrane;kinase activity;protein-N(PI)-phosphohistidine-sugar phosphotransferase activity
