# Supplementary material for: Whole genome sequencing and the lignocellulose degradation potential of Bacillus subtilis RLI2019 isolated from the intestine of termites
Source: Biotechnol Biofuels Bioprod. 2023 Aug 19;16:130. doi: 10.1186/s13068-023-02375-3 (PMC10439612; doi:10.1186/s13068-023-02375-3)
Supplement: Supplementary file 3 — Additional file 3: Table S5. COG annotation of carbohydrate metabolism genes. [file 13068_2023_2375_MOESM3_ESM.xlsx]

## Sheet: 碳水化合物转运COG与基因对应关系表
Table S5. COG annotation of carbohydrate metabolism genes
Gene ID	COG ID	COG Description	COG Type	Type Description	Category
gene0023	COG3858	hydrolase, family 18	G	Carbohydrate transport and metabolism	METABOLISM
gene0637	COG3858	hydrolase, family 18	G	Carbohydrate transport and metabolism	METABOLISM
gene1531	COG3858	hydrolase, family 18	G	Carbohydrate transport and metabolism	METABOLISM
gene3732	COG3858	hydrolase, family 18	G	Carbohydrate transport and metabolism	METABOLISM
gene0213	COG1472	hydrolase family 3	G	Carbohydrate transport and metabolism	METABOLISM
gene0215	COG1263	PTS System	G	Carbohydrate transport and metabolism	METABOLISM
gene0854	COG1263	PTS System	G	Carbohydrate transport and metabolism	METABOLISM
gene0896	COG1263	PTS System	G	Carbohydrate transport and metabolism	METABOLISM
gene1548	COG1263	PTS System	G	Carbohydrate transport and metabolism	METABOLISM
gene4175	COG1263	PTS System	G	Carbohydrate transport and metabolism	METABOLISM
gene4216	COG1263	PTS System	G	Carbohydrate transport and metabolism	METABOLISM
gene4314	COG1263	PTS System	G	Carbohydrate transport and metabolism	METABOLISM
gene0229	COG1109	Catalyzes the conversion of glucosamine-6-phosphate to glucosamine-1-phosphate (By similarity)	G	Carbohydrate transport and metabolism	METABOLISM
gene1030	COG1109	Catalyzes the conversion of glucosamine-6-phosphate to glucosamine-1-phosphate (By similarity)	G	Carbohydrate transport and metabolism	METABOLISM
gene0244	COG2814	Major Facilitator	G	Carbohydrate transport and metabolism	METABOLISM
gene0348	COG2814	Major Facilitator	G	Carbohydrate transport and metabolism	METABOLISM
gene0647	COG2814	Major Facilitator	G	Carbohydrate transport and metabolism	METABOLISM
gene0926	COG2814	Major Facilitator	G	Carbohydrate transport and metabolism	METABOLISM
gene3163	COG2814	Major Facilitator	G	Carbohydrate transport and metabolism	METABOLISM
gene4142	COG2814	Major Facilitator	G	Carbohydrate transport and metabolism	METABOLISM
gene0258	COG2271	transporter	G	Carbohydrate transport and metabolism	METABOLISM
gene0261	ENOG410XPZP	major facilitator Superfamily	G	Carbohydrate transport and metabolism	METABOLISM
gene0264	COG0697	membrane	E;G	membrane	METABOLISM;METABOLISM
gene0408	COG0697	membrane	E;G	membrane	METABOLISM;METABOLISM
gene0569	COG0697	membrane	E;G	membrane	METABOLISM;METABOLISM
gene0571	COG0697	membrane	E;G	membrane	METABOLISM;METABOLISM
gene0581	COG0697	membrane	E;G	membrane	METABOLISM;METABOLISM
gene0595	COG0697	membrane	E;G	membrane	METABOLISM;METABOLISM
gene0280	COG2190	pts system	G	Carbohydrate transport and metabolism	METABOLISM
gene2430	COG2190	pts system	G	Carbohydrate transport and metabolism	METABOLISM
gene4404	COG2190	pts system	G	Carbohydrate transport and metabolism	METABOLISM
gene0281	COG0363	Catalyzes the reversible isomerization-deamination of glucosamine 6-phosphate (GlcN6P) to form fructose 6-phosphate (Fru6P) and ammonium ion (By similarity)	G	Carbohydrate transport and metabolism	METABOLISM
gene3836	COG0363	Catalyzes the reversible isomerization-deamination of glucosamine 6-phosphate (GlcN6P) to form fructose 6-phosphate (Fru6P) and ammonium ion (By similarity)	G	Carbohydrate transport and metabolism	METABOLISM
gene0296	ENOG410XPWC	solute carrier family 17	G	Carbohydrate transport and metabolism	METABOLISM
gene0299	COG2721	Dehydratase	G	Carbohydrate transport and metabolism	METABOLISM
gene1373	COG2721	Dehydratase	G	Carbohydrate transport and metabolism	METABOLISM
gene0336	COG0366	alpha amylase, catalytic	G	Carbohydrate transport and metabolism	METABOLISM
gene0357	COG0366	alpha amylase, catalytic	G	Carbohydrate transport and metabolism	METABOLISM
gene0855	COG0366	alpha amylase, catalytic	G	Carbohydrate transport and metabolism	METABOLISM
gene3429	COG0366	alpha amylase, catalytic	G	Carbohydrate transport and metabolism	METABOLISM
gene3788	COG0366	alpha amylase, catalytic	G	Carbohydrate transport and metabolism	METABOLISM
gene3794	COG0366	alpha amylase, catalytic	G	Carbohydrate transport and metabolism	METABOLISM
gene0347	ENOG410ZVDE	Major Facilitator Superfamily	G	Carbohydrate transport and metabolism	METABOLISM
gene0394	COG2723	beta-glucosidase	G	Carbohydrate transport and metabolism	METABOLISM
gene0651	COG2723	beta-glucosidase	G	Carbohydrate transport and metabolism	METABOLISM
gene4313	COG2723	beta-glucosidase	G	Carbohydrate transport and metabolism	METABOLISM
gene4403	COG2723	beta-glucosidase	G	Carbohydrate transport and metabolism	METABOLISM
gene0399	COG0269	synthase	G	Carbohydrate transport and metabolism	METABOLISM
gene0451	COG4975	uptake protein	G	Carbohydrate transport and metabolism	METABOLISM
gene0457	COG2213	PTS system mannitol-specific	G	Carbohydrate transport and metabolism	METABOLISM
gene0458	COG4668	pts system	G	Carbohydrate transport and metabolism	METABOLISM
gene0459	COG0246	Mannitol dehydrogenase	G	Carbohydrate transport and metabolism	METABOLISM
gene1372	COG0246	Mannitol dehydrogenase	G	Carbohydrate transport and metabolism	METABOLISM
gene0507	COG0662	Mannose-1-phosphate guanylyltransferase Mannose-6-phosphate isomerase	G	Carbohydrate transport and metabolism	METABOLISM
gene2885	COG0662	Mannose-1-phosphate guanylyltransferase Mannose-6-phosphate isomerase	G	Carbohydrate transport and metabolism	METABOLISM
gene0510	COG1638	Trap dicarboxylate transporter, dctp subunit	G	Carbohydrate transport and metabolism	METABOLISM
gene0574	ENOG410XQE0	Major Facilitator superfamily	G	Carbohydrate transport and metabolism	METABOLISM
gene0579	COG1925	phosphocarrier protein (HPr)	G	Carbohydrate transport and metabolism	METABOLISM
gene1549	COG1925	phosphocarrier protein (HPr)	G	Carbohydrate transport and metabolism	METABOLISM
gene3808	COG1925	phosphocarrier protein (HPr)	G	Carbohydrate transport and metabolism	METABOLISM
gene0588	ENOG410XNZG	major facilitator superfamily	G	Carbohydrate transport and metabolism	METABOLISM
gene4226	ENOG410XNZG	major facilitator superfamily	G	Carbohydrate transport and metabolism	METABOLISM
gene0648	COG1440	protein-N(PI)-phosphohistidine-sugar phosphotransferase activity	G	Carbohydrate transport and metabolism	METABOLISM
gene4242	COG1440	protein-N(PI)-phosphohistidine-sugar phosphotransferase activity	G	Carbohydrate transport and metabolism	METABOLISM
gene0649	COG1447	IIa component	G	Carbohydrate transport and metabolism	METABOLISM
gene4240	COG1447	IIa component	G	Carbohydrate transport and metabolism	METABOLISM
gene0650	COG1455	pts system	G	Carbohydrate transport and metabolism	METABOLISM
gene4214	COG1455	pts system	G	Carbohydrate transport and metabolism	METABOLISM
gene4241	COG1455	pts system	G	Carbohydrate transport and metabolism	METABOLISM
gene0653	COG1940	ROK family	G	Carbohydrate transport and metabolism	METABOLISM
gene1941	COG1940	ROK family	G	Carbohydrate transport and metabolism	METABOLISM
gene2706	COG1940	ROK family	G	Carbohydrate transport and metabolism	METABOLISM
gene0654	COG1482	mannose-6-phosphate isomerase	G	Carbohydrate transport and metabolism	METABOLISM
gene1327	COG1482	mannose-6-phosphate isomerase	G	Carbohydrate transport and metabolism	METABOLISM
gene3924	COG1482	mannose-6-phosphate isomerase	G	Carbohydrate transport and metabolism	METABOLISM
gene0655	COG4124	mannan endO-1,4-beta-mannosidase	G	Carbohydrate transport and metabolism	METABOLISM
gene0681	COG2211	symporter activity	G	Carbohydrate transport and metabolism	METABOLISM
gene1365	COG2211	symporter activity	G	Carbohydrate transport and metabolism	METABOLISM
gene1939	COG2211	symporter activity	G	Carbohydrate transport and metabolism	METABOLISM
gene0682	COG0524	pfkb domain protein	G	Carbohydrate transport and metabolism	METABOLISM
gene2418	COG0524	pfkb domain protein	G	Carbohydrate transport and metabolism	METABOLISM
gene3563	COG0524	pfkb domain protein	G	Carbohydrate transport and metabolism	METABOLISM
gene3937	COG0524	pfkb domain protein	G	Carbohydrate transport and metabolism	METABOLISM
gene4364	COG0524	pfkb domain protein	G	Carbohydrate transport and metabolism	METABOLISM
gene0689	ENOG410XNQK	Transporter	G	Carbohydrate transport and metabolism	METABOLISM
gene4372	ENOG410XNQK	Transporter	G	Carbohydrate transport and metabolism	METABOLISM
gene0768	COG1653	transporter activity	G	Carbohydrate transport and metabolism	METABOLISM
gene0781	COG1653	transporter activity	G	Carbohydrate transport and metabolism	METABOLISM
gene3135	COG1653	transporter activity	G	Carbohydrate transport and metabolism	METABOLISM
gene3283	COG1653	transporter activity	G	Carbohydrate transport and metabolism	METABOLISM
gene3294	COG1653	transporter activity	G	Carbohydrate transport and metabolism	METABOLISM
gene0770	COG0395	Binding-protein-dependent transport systems inner membrane component	G	Carbohydrate transport and metabolism	METABOLISM
gene0783	COG0395	Binding-protein-dependent transport systems inner membrane component	G	Carbohydrate transport and metabolism	METABOLISM
gene3133	COG0395	Binding-protein-dependent transport systems inner membrane component	G	Carbohydrate transport and metabolism	METABOLISM
gene3284	COG0395	Binding-protein-dependent transport systems inner membrane component	G	Carbohydrate transport and metabolism	METABOLISM
gene3296	COG0395	Binding-protein-dependent transport systems inner membrane component	G	Carbohydrate transport and metabolism	METABOLISM
gene3564	COG0395	Binding-protein-dependent transport systems inner membrane component	G	Carbohydrate transport and metabolism	METABOLISM
gene0779	COG1874	beta-galactosidase	G	Carbohydrate transport and metabolism	METABOLISM
gene3744	COG1874	beta-galactosidase	G	Carbohydrate transport and metabolism	METABOLISM
gene0782	COG4209	Binding-protein-dependent transport systems inner membrane component	G	Carbohydrate transport and metabolism	METABOLISM
gene3281	COG4209	Binding-protein-dependent transport systems inner membrane component	G	Carbohydrate transport and metabolism	METABOLISM
gene0784	COG1486	glycoside hydrolase family 4	G	Carbohydrate transport and metabolism	METABOLISM
gene0894	COG1486	glycoside hydrolase family 4	G	Carbohydrate transport and metabolism	METABOLISM
gene3297	COG1486	glycoside hydrolase family 4	G	Carbohydrate transport and metabolism	METABOLISM
gene4239	COG1486	glycoside hydrolase family 4	G	Carbohydrate transport and metabolism	METABOLISM
gene0805	ENOG410XPTC	Major Facilitator superfamily	G	Carbohydrate transport and metabolism	METABOLISM
gene0813	ENOG410XQDT	Major Facilitator superfamily	G	Carbohydrate transport and metabolism	METABOLISM
gene0831	COG3866	pectate lyase activity	G	Carbohydrate transport and metabolism	METABOLISM
gene2074	COG3866	pectate lyase activity	G	Carbohydrate transport and metabolism	METABOLISM
gene0866	ENOG410Y0GE	Major Facilitator	G	Carbohydrate transport and metabolism	METABOLISM
gene0873	COG0726	4-amino-4-deoxy-alpha-L-arabinopyranosyl undecaprenyl phosphate biosynthetic process	G	Carbohydrate transport and metabolism	METABOLISM
gene1065	COG0726	4-amino-4-deoxy-alpha-L-arabinopyranosyl undecaprenyl phosphate biosynthetic process	G	Carbohydrate transport and metabolism	METABOLISM
gene1336	COG0726	4-amino-4-deoxy-alpha-L-arabinopyranosyl undecaprenyl phosphate biosynthetic process	G	Carbohydrate transport and metabolism	METABOLISM
gene1845	COG0726	4-amino-4-deoxy-alpha-L-arabinopyranosyl undecaprenyl phosphate biosynthetic process	G	Carbohydrate transport and metabolism	METABOLISM
gene4264	COG0726	4-amino-4-deoxy-alpha-L-arabinopyranosyl undecaprenyl phosphate biosynthetic process	G	Carbohydrate transport and metabolism	METABOLISM
gene0910	COG3936	Intercellular adhesion protein C	G	Carbohydrate transport and metabolism	METABOLISM
gene1027	COG0580	Channel that permits osmotically driven movement of water in both directions. It is involved in the osmoregulation and in the maintenance of cell turgor during volume expansion in rapidly growing cells. It mediates rapid entry or exit of water in response to abrupt changes in osmolarity (By similarity)	G	Carbohydrate transport and metabolism	METABOLISM
gene1071	COG0702	epimerase dehydratase	G;M	epimerase dehydratase	METABOLISM;CELLULAR PROCESSES AND SIGNALING
gene1127	COG0702	epimerase dehydratase	G;M	epimerase dehydratase	METABOLISM;CELLULAR PROCESSES AND SIGNALING
gene1102	COG0537	histidine triad (hIT) protein	F;G	histidine triad (hIT) protein	METABOLISM;METABOLISM
gene1137	COG0406	Phosphoglycerate mutase	G	Carbohydrate transport and metabolism	METABOLISM
gene1159	COG0738	Transporter	G	Carbohydrate transport and metabolism	METABOLISM
gene1165	ENOG4111MXN	Major Facilitator	G	Carbohydrate transport and metabolism	METABOLISM
gene1207	ENOG410ZVH7	Major Facilitator superfamily	G	Carbohydrate transport and metabolism	METABOLISM
gene1278	COG0061	Catalyzes the phosphorylation of NAD to NADP. Utilizes ATP and other nucleoside triphosphates as well as inorganic polyphosphate as a source of phosphorus (By similarity)	G	Carbohydrate transport and metabolism	METABOLISM
gene3219	COG0061	Catalyzes the phosphorylation of NAD to NADP. Utilizes ATP and other nucleoside triphosphates as well as inorganic polyphosphate as a source of phosphorus (By similarity)	G	Carbohydrate transport and metabolism	METABOLISM
gene1326	COG1762	PTS System	G	Carbohydrate transport and metabolism	METABOLISM
gene1603	COG1762	PTS System	G	Carbohydrate transport and metabolism	METABOLISM
gene1364	COG1904	Uronic isomerase	G	Carbohydrate transport and metabolism	METABOLISM
gene1368	COG1312	Catalyzes the dehydration of D-mannonate (By similarity)	G	Carbohydrate transport and metabolism	METABOLISM
gene1370	ENOG410XRW2	major facilitator Superfamily	G	Carbohydrate transport and metabolism	METABOLISM
gene1443	COG2706	6-phosphogluconolactonase	G	Carbohydrate transport and metabolism	METABOLISM
gene1501	COG3594	Acyltransferase	G	Carbohydrate transport and metabolism	METABOLISM
gene1509	COG1850	RuBisCO catalyzes two reactions the carboxylation of D- ribulose 1,5-bisphosphate, the primary event in carbon dioxide fixation, as well as the oxidative fragmentation of the pentose substrate	G	Carbohydrate transport and metabolism	METABOLISM
gene1511	COG0235	Class II aldolase adducin	G	Carbohydrate transport and metabolism	METABOLISM
gene3138	COG0235	Class II aldolase adducin	G	Carbohydrate transport and metabolism	METABOLISM
gene1550	COG1080	General (non sugar-specific) component of the phosphoenolpyruvate-dependent sugar phosphotransferase system (sugar PTS). This major carbohydrate active-transport system catalyzes the phosphorylation of incoming sugar substrates concomitantly with their translocation across the cell membrane. Enzyme I transfers the phosphoryl group from phosphoenolpyruvate (PEP) to the phosphoryl carrier protein (…	G	Carbohydrate transport and metabolism	METABOLISM
gene1602	COG1105	1-phosphofructokinase	G	Carbohydrate transport and metabolism	METABOLISM
gene1633	COG0483	inositol monophosphatase	G	Carbohydrate transport and metabolism	METABOLISM
gene1751	COG0036	ribulose-phosphate 3-epimerase activity	G	Carbohydrate transport and metabolism	METABOLISM
gene1860	COG0477	major facilitator Superfamily	G	Carbohydrate transport and metabolism	METABOLISM
gene2057	COG0477	major facilitator Superfamily	G	Carbohydrate transport and metabolism	METABOLISM
gene2617	COG0477	major facilitator Superfamily	G	Carbohydrate transport and metabolism	METABOLISM
gene2887	COG0477	major facilitator Superfamily	G	Carbohydrate transport and metabolism	METABOLISM
gene3024	COG0477	major facilitator Superfamily	G	Carbohydrate transport and metabolism	METABOLISM
gene3726	COG0477	major facilitator Superfamily	G	Carbohydrate transport and metabolism	METABOLISM
gene4123	COG0477	major facilitator Superfamily	G	Carbohydrate transport and metabolism	METABOLISM
gene1940	COG3507	hydrolase family 43	G	Carbohydrate transport and metabolism	METABOLISM
gene3141	COG3507	hydrolase family 43	G	Carbohydrate transport and metabolism	METABOLISM
gene4323	COG3507	hydrolase family 43	G	Carbohydrate transport and metabolism	METABOLISM
gene1942	COG2115	Xylose isomerase	G	Carbohydrate transport and metabolism	METABOLISM
gene1943	COG1070	Carbohydrate kinase	G	Carbohydrate transport and metabolism	METABOLISM
gene2058	COG1070	Carbohydrate kinase	G	Carbohydrate transport and metabolism	METABOLISM
gene3416	COG1070	Carbohydrate kinase	G	Carbohydrate transport and metabolism	METABOLISM
gene4397	COG1070	Carbohydrate kinase	G	Carbohydrate transport and metabolism	METABOLISM
gene1945	ENOG410XQKC	major facilitator superfamily	G	Carbohydrate transport and metabolism	METABOLISM
gene2062	ENOG410XQKC	major facilitator superfamily	G	Carbohydrate transport and metabolism	METABOLISM
gene3928	ENOG410XQKC	major facilitator superfamily	G	Carbohydrate transport and metabolism	METABOLISM
gene1979	COG0021	Transketolase	G	Carbohydrate transport and metabolism	METABOLISM
gene2006	COG2730	Glycoside hydrolase Family 5	G	Carbohydrate transport and metabolism	METABOLISM
gene2009	ENOG410ZVEF	Glycosyl hydrolases family 43	G	Carbohydrate transport and metabolism	METABOLISM
gene2030	COG2017	converts alpha-aldose to the beta-anomer. It is active on D-glucose, L-arabinose, D-xylose, D-galactose, maltose and lactose (By similarity)	G	Carbohydrate transport and metabolism	METABOLISM
gene2064	COG1082	Xylose isomerase domain protein TIM barrel	G	Carbohydrate transport and metabolism	METABOLISM
gene4358	COG1082	Xylose isomerase domain protein TIM barrel	G	Carbohydrate transport and metabolism	METABOLISM
gene4359	COG1082	Xylose isomerase domain protein TIM barrel	G	Carbohydrate transport and metabolism	METABOLISM
gene4362	COG1082	Xylose isomerase domain protein TIM barrel	G	Carbohydrate transport and metabolism	METABOLISM
gene2072	COG4305	rare lipoprotein a	G	Carbohydrate transport and metabolism	METABOLISM
gene2078	COG2140	Oxalate decarboxylase	G	Carbohydrate transport and metabolism	METABOLISM
gene3643	COG2140	Oxalate decarboxylase	G	Carbohydrate transport and metabolism	METABOLISM
gene2092	COG0574	phosphotransferase activity, paired acceptors	G	Carbohydrate transport and metabolism	METABOLISM
gene3855	COG0574	phosphotransferase activity, paired acceptors	G	Carbohydrate transport and metabolism	METABOLISM
gene2093	ENOG410YH6C	Endo-14-beta-xylanase	G	Carbohydrate transport and metabolism	METABOLISM
gene2168	COG2610	Gluconate	E;G	Gluconate	METABOLISM;METABOLISM
gene4288	COG2610	Gluconate	E;G	Gluconate	METABOLISM;METABOLISM
gene4398	COG2610	Gluconate	E;G	Gluconate	METABOLISM;METABOLISM
gene2357	COG4632	Exopolysaccharide biosynthesis protein	G	Carbohydrate transport and metabolism	METABOLISM
gene2417	COG0800	Aldolase	G	Carbohydrate transport and metabolism	METABOLISM
gene2420	COG3717	Catalyzes the isomerization of 5-dehydro-4-deoxy-D- glucuronate to 3-deoxy-D-glycero-2,5-hexodiulosonate (By similarity)	G	Carbohydrate transport and metabolism	METABOLISM
gene2455	COG1803	Methylglyoxal synthase	G	Carbohydrate transport and metabolism	METABOLISM
gene2561	COG1015	Phosphotransfer between the C1 and C5 carbon atoms of pentose (By similarity)	G	Carbohydrate transport and metabolism	METABOLISM
gene2587	ENOG410ZDMF	transporter	G	Carbohydrate transport and metabolism	METABOLISM
gene2600	COG0364	Glucose-6-phosphate 1-dehydrogenase	G	Carbohydrate transport and metabolism	METABOLISM
gene2601	COG0362	Catalyzes the oxidative decarboxylation of 6- phosphogluconate to ribulose 5-phosphate and CO(2), with concomitant reduction of NADP to NADPH (By similarity)	G	Carbohydrate transport and metabolism	METABOLISM
gene4399	COG0362	Catalyzes the oxidative decarboxylation of 6- phosphogluconate to ribulose 5-phosphate and CO(2), with concomitant reduction of NADP to NADPH (By similarity)	G	Carbohydrate transport and metabolism	METABOLISM
gene2628	COG2513	methylisocitrate lyase	G	Carbohydrate transport and metabolism	METABOLISM
gene2798	COG1023	6-phosphogluconate dehydrogenase	G	Carbohydrate transport and metabolism	METABOLISM
gene2914	ENOG410XNQ6	Major Facilitator superfamily	G	Carbohydrate transport and metabolism	METABOLISM
gene2916	COG3958	Transketolase	G	Carbohydrate transport and metabolism	METABOLISM
gene2917	COG3959	Transketolase	G	Carbohydrate transport and metabolism	METABOLISM
gene2942	COG1621	Hydrolase	G	Carbohydrate transport and metabolism	METABOLISM
gene3779	COG1621	Hydrolase	G	Carbohydrate transport and metabolism	METABOLISM
gene4174	COG1621	Hydrolase	G	Carbohydrate transport and metabolism	METABOLISM
gene2943	COG3716	PTS system mannose fructose sorbose family iid component	G	Carbohydrate transport and metabolism	METABOLISM
gene2944	COG3715	PTS System	G	Carbohydrate transport and metabolism	METABOLISM
gene2945	COG3444	pts system	G	Carbohydrate transport and metabolism	METABOLISM
gene2946	COG2893	pts system	G	Carbohydrate transport and metabolism	METABOLISM
gene3110	COG3534	Alpha-N-arabinofuranosidase (EC 3.2.1.55)	G	Carbohydrate transport and metabolism	METABOLISM
gene3132	COG3534	Alpha-N-arabinofuranosidase (EC 3.2.1.55)	G	Carbohydrate transport and metabolism	METABOLISM
gene3137	COG0647	Hydrolase	G	Carbohydrate transport and metabolism	METABOLISM
gene3533	COG0647	Hydrolase	G	Carbohydrate transport and metabolism	METABOLISM
gene3139	COG1069	ribulokinase	G	Carbohydrate transport and metabolism	METABOLISM
gene3140	COG2160	Catalyzes the conversion of L-arabinose to L-ribulose (By similarity)	G	Carbohydrate transport and metabolism	METABOLISM
gene3161	COG0057	glyceraldehyde3phosphate dehydrogenase	G	Carbohydrate transport and metabolism	METABOLISM
gene3724	COG0057	glyceraldehyde3phosphate dehydrogenase	G	Carbohydrate transport and metabolism	METABOLISM
gene3178	COG0469	Pyruvate kinase	G	Carbohydrate transport and metabolism	METABOLISM
gene3179	COG0205	phosphohexokinase	G	Carbohydrate transport and metabolism	METABOLISM
gene3261	COG1523	Glycogen debranching enzyme	G	Carbohydrate transport and metabolism	METABOLISM
gene3303	ENOG410ZVV9	Major Facilitator	G	Carbohydrate transport and metabolism	METABOLISM
gene3364	COG0058	Phosphorylase is an important allosteric enzyme in carbohydrate metabolism. Enzymes from different sources differ in their regulatory mechanisms and in their natural substrates. However, all known phosphorylases share catalytic and structural properties (By similarity)	G	Carbohydrate transport and metabolism	METABOLISM
gene3365	COG0297	starch synthase activity	G	Carbohydrate transport and metabolism	METABOLISM
gene3366	COG0448	Catalyzes the synthesis of ADP-glucose, a sugar donor used in elongation reactions on alpha-glucans (By similarity)	G	Carbohydrate transport and metabolism	METABOLISM
gene3367	COG0448	Catalyzes the synthesis of ADP-glucose, a sugar donor used in elongation reactions on alpha-glucans (By similarity)	G	Carbohydrate transport and metabolism	METABOLISM
gene3368	COG0296	Catalyzes the formation of the alpha-1,6-glucosidic linkages in glycogen by scission of a 1,4-alpha-linked oligosaccharide from growing alpha-1,4-glucan chains and the subsequent attachment of the oligosaccharide to the alpha-1,6 position (By similarity)	G	Carbohydrate transport and metabolism	METABOLISM
gene3414	COG4806	l-rhamnose isomerase	G	Carbohydrate transport and metabolism	METABOLISM
gene3437	COG0166	glucose-6-phosphate isomerase activity	G	Carbohydrate transport and metabolism	METABOLISM
gene3561	COG3839	(ABC) transporter	G	Carbohydrate transport and metabolism	METABOLISM
gene4268	COG3839	(ABC) transporter	G	Carbohydrate transport and metabolism	METABOLISM
gene3566	ENOG410XPV5	extracellular solute-binding protein, family 1	G	Carbohydrate transport and metabolism	METABOLISM
gene3636	COG3386	SMP-30 gluconolaconase LRE domain protein	G	Carbohydrate transport and metabolism	METABOLISM
gene3720	COG0148	Catalyzes the reversible conversion of 2- phosphoglycerate into phosphoenolpyruvate. It is essential for the degradation of carbohydrates via glycolysis (By similarity)	G	Carbohydrate transport and metabolism	METABOLISM
gene3721	COG0696	Catalyzes the interconversion of 2-phosphoglycerate and 3-phosphoglycerate (By similarity)	G	Carbohydrate transport and metabolism	METABOLISM
gene3722	COG0149	triosephosphate isomerase	G	Carbohydrate transport and metabolism	METABOLISM
gene3723	COG0126	phosphoglycerate kinase	G	Carbohydrate transport and metabolism	METABOLISM
gene3743	COG3867	arabinogalactan endo-1,4-beta-galactosidase	G	Carbohydrate transport and metabolism	METABOLISM
gene3747	COG2182	extracellular solute-binding protein, family 1	G	Carbohydrate transport and metabolism	METABOLISM
gene3793	COG2182	extracellular solute-binding protein, family 1	G	Carbohydrate transport and metabolism	METABOLISM
gene3778	ENOG410XR0E	levansucrase EC 2.4.1.10	G	Carbohydrate transport and metabolism	METABOLISM
gene3789	COG1554	hydrolase family 65	G	Carbohydrate transport and metabolism	METABOLISM
gene3829	ENOG410ZIM0	Pectate lyase	G	Carbohydrate transport and metabolism	METABOLISM
gene3835	COG1820	GlcNAc 6-P deacetylase	G	Carbohydrate transport and metabolism	METABOLISM
gene3911	COG1134	(ABC) transporter	G;M	(ABC) transporter	METABOLISM;CELLULAR PROCESSES AND SIGNALING
gene3923	COG4193	endo-beta-N-acetylglucosaminidase	G	Carbohydrate transport and metabolism	METABOLISM
gene3938	COG1869	Catalyzes the interconversion of beta-pyran and beta- furan forms of D-ribose (By similarity)	G	Carbohydrate transport and metabolism	METABOLISM
gene3940	COG1172	(ABC) transporter	G	Carbohydrate transport and metabolism	METABOLISM
gene3941	COG1879	Periplasmic binding protein LacI transcriptional regulator	G	Carbohydrate transport and metabolism	METABOLISM
gene3968	COG4464	Capsular polysaccharide biosynthesis protein	G;M	Capsular polysaccharide biosynthesis protein	METABOLISM;CELLULAR PROCESSES AND SIGNALING
gene3992	ENOG410XPHU	Major Facilitator	G	Carbohydrate transport and metabolism	METABOLISM
gene3996	ENOG410XQ1F	Major Facilitator superfamily	G	Carbohydrate transport and metabolism	METABOLISM
gene4048	COG0698	Isomerase	G	Carbohydrate transport and metabolism	METABOLISM
gene4066	COG1494	Fructose-1,6-bisphosphatase	G	Carbohydrate transport and metabolism	METABOLISM
gene4068	COG0176	Transaldolase is important for the balance of metabolites in the pentose-phosphate pathway (By similarity)	G	Carbohydrate transport and metabolism	METABOLISM
gene4069	COG0191	Aldolase	G	Carbohydrate transport and metabolism	METABOLISM
gene4357	COG0191	Aldolase	G	Carbohydrate transport and metabolism	METABOLISM
gene4190	COG4468	UDP-glucose-hexose-1-phosphate uridylyltransferase	G	Carbohydrate transport and metabolism	METABOLISM
gene4191	COG0153	Catalyzes the transfer of the gamma-phosphate of ATP to D-galactose to form alpha-D-galactose-1-phosphate (Gal-1-P) (By similarity)	G	Carbohydrate transport and metabolism	METABOLISM
gene4206	ENOG410XQVS	Major Facilitator superfamily	G	Carbohydrate transport and metabolism	METABOLISM
gene4255	COG0063	Together with NAD(P)HX epimerase, which catalyzes the epimerization of the S- and R-forms, the enzyme allows the repair of both epimers of NAD(P)HX, a damaged form of NAD(P)H that is a result of enzymatic or heat-dependent hydration (By similarity)	G	Carbohydrate transport and metabolism	METABOLISM
gene4296	COG2273	hydrolase family 16	G	Carbohydrate transport and metabolism	METABOLISM
gene4300	COG2270	Major Facilitator superfamily	G	Carbohydrate transport and metabolism	METABOLISM
gene4361	ENOG410XSHZ	Major Facilitator Superfamily	G	Carbohydrate transport and metabolism	METABOLISM
gene4365	COG3718	myo-inositol catabolism	G	Carbohydrate transport and metabolism	METABOLISM
gene4395	COG1929	Glycerate kinase	G	Carbohydrate transport and metabolism	METABOLISM
gene4412	COG3855	D-fructose-1,6-bisphosphate 1-phosphohydrolase class 3	G	Carbohydrate transport and metabolism	METABOLISM
gene4445	COG2807	cyanate catabolic process	G	Carbohydrate transport and metabolism	METABOLISM
gene4475	ENOG410ZVP2	Sugar (and other) transporter	G	Carbohydrate transport and metabolism	METABOLISM
