# Supplementary material for: Whole genome sequencing and the lignocellulose degradation potential of Bacillus subtilis RLI2019 isolated from the intestine of termites
Source: Biotechnol Biofuels Bioprod. 2023 Aug 19;16:130. doi: 10.1186/s13068-023-02375-3 (PMC10439612; doi:10.1186/s13068-023-02375-3)
Supplement: Supplementary file 4 — Additional file 4: Table S6. KEGG pathway classification of carbohydrate metabolism genes. [file 13068_2023_2375_MOESM4_ESM.xlsx]

## Sheet: Pathway与基因对应关系
Table S6. KEGG pathway classification of carbohydrate metabolism genes
Gene ID	KO ID	KO Name	KO Description	First Category	Second Category
gene0065	K04042	glmU	bifunctional UDP-N-acetylglucosamine pyrophosphorylase / Glucosamine-1-phosphate N-acetyltransferase [EC:2.7.7.23 2.3.1.157]	Metabolism	Carbohydrate metabolism
gene0066	K00948	prsA	ribose-phosphate pyrophosphokinase [EC:2.7.6.1]	Metabolism	Carbohydrate metabolism
gene0213	K01207	nagZ	beta-N-acetylhexosaminidase [EC:3.2.1.52]	Metabolism	Carbohydrate metabolism
gene0215	K02810	scrA	PTS system, sucrose-specific IIC component	Metabolism	Carbohydrate metabolism
gene0217	K07106	murQ	N-acetylmuramic acid 6-phosphate etherase [EC:4.2.1.126]	Metabolism	Carbohydrate metabolism
gene0229	K03431	glmM	phosphoglucosamine mutase [EC:5.4.2.10]	Metabolism	Carbohydrate metabolism
gene0231	K00820	glmS	glucosamine--fructose-6-phosphate aminotransferase (isomerizing) [EC:2.6.1.16]	Metabolism	Carbohydrate metabolism
gene0280	K02763	gamP	PTS system, D-glucosamine-specific IIA component [EC:2.7.1.-]	Metabolism	Carbohydrate metabolism
gene0281	K02564	nagB	glucosamine-6-phosphate deaminase [EC:3.5.99.6]	Metabolism	Carbohydrate metabolism
gene0294	K01707	kdgD	5-dehydro-4-deoxyglucarate dehydratase [EC:4.2.1.41]	Metabolism	Carbohydrate metabolism
gene0295	K00128	-	aldehyde dehydrogenase (NAD+) [EC:1.2.1.3]	Metabolism	Carbohydrate metabolism
gene0297	K01706	gudD	glucarate dehydratase [EC:4.2.1.40]	Metabolism	Carbohydrate metabolism
gene0299	K01708	garD	galactarate dehydratase [EC:4.2.1.42]	Metabolism	Carbohydrate metabolism
gene0335	K00034	gdh	glucose 1-dehydrogenase [EC:1.1.1.47]	Metabolism	Carbohydrate metabolism
gene0336	K01182	malL	oligo-1,6-glucosidase [EC:3.2.1.10]	Metabolism	Carbohydrate metabolism
gene0357	K01176	amyA	alpha-amylase [EC:3.2.1.1]	Metabolism	Carbohydrate metabolism
gene0358	K00016	ldh	L-lactate dehydrogenase [EC:1.1.1.27]	Metabolism	Carbohydrate metabolism
gene0394	K01223	bglA	6-phospho-beta-glucosidase [EC:3.2.1.86]	Metabolism	Carbohydrate metabolism
gene0398	K08094	hxlB	6-phospho-3-hexuloisomerase [EC:5.3.1.27]	Metabolism	Carbohydrate metabolism
gene0399	K08093	hxlA	3-hexulose-6-phosphate synthase [EC:4.1.2.43]	Metabolism	Carbohydrate metabolism
gene0449	K07250	gabT	4-aminobutyrate aminotransferase / (S)-3-amino-2-methylpropionate transaminase [EC:2.6.1.19 2.6.1.22]	Metabolism	Carbohydrate metabolism
gene0450	K00135	gabD	succinate-semialdehyde dehydrogenase / glutarate-semialdehyde dehydrogenase [EC:1.2.1.16 1.2.1.79 1.2.1.20]	Metabolism	Carbohydrate metabolism
gene0452	K00034	gdh	glucose 1-dehydrogenase [EC:1.1.1.47]	Metabolism	Carbohydrate metabolism
gene0457	K02799	mtlA	PTS system, mannitol-specific IIB component [EC:2.7.1.197]	Metabolism	Carbohydrate metabolism
gene0458	K02798	mtlA	PTS system, mannitol-specific IIA component [EC:2.7.1.197]	Metabolism	Carbohydrate metabolism
gene0459	K00009	mtlD	mannitol-1-phosphate 5-dehydrogenase [EC:1.1.1.17]	Metabolism	Carbohydrate metabolism
gene0460	K07246	ttuC	tartrate dehydrogenase/decarboxylase / D-malate dehydrogenase [EC:1.1.1.93 4.1.1.73 1.1.1.83]	Metabolism	Carbohydrate metabolism
gene0498	K00158	poxL	pyruvate oxidase [EC:1.2.3.3]	Metabolism	Carbohydrate metabolism
gene0648	K02760	celA	PTS system, cellobiose-specific IIB component [EC:2.7.1.196 2.7.1.205]	Metabolism	Carbohydrate metabolism
gene0649	K02759	celC	PTS system, cellobiose-specific IIA component [EC:2.7.1.196 2.7.1.205]	Metabolism	Carbohydrate metabolism
gene0650	K02761	celB	PTS system, cellobiose-specific IIC component	Metabolism	Carbohydrate metabolism
gene0651	K01223	bglA	6-phospho-beta-glucosidase [EC:3.2.1.86]	Metabolism	Carbohydrate metabolism
gene0653	K00847	scrK	fructokinase [EC:2.7.1.4]	Metabolism	Carbohydrate metabolism
gene0654	K01809	manA	mannose-6-phosphate isomerase [EC:5.3.1.8]	Metabolism	Carbohydrate metabolism
gene0655	K01218	gmuG	mannan endo-1,4-beta-mannosidase [EC:3.2.1.78]	Metabolism	Carbohydrate metabolism
gene0680	K00008	gutB	L-iditol 2-dehydrogenase [EC:1.1.1.14]	Metabolism	Carbohydrate metabolism
gene0682	K00847	scrK	fructokinase [EC:2.7.1.4]	Metabolism	Carbohydrate metabolism
gene0690	K00004	butB	(R,R)-butanediol dehydrogenase / meso-butanediol dehydrogenase / diacetyl reductase [EC:1.1.1.4 1.1.1.- 1.1.1.303]	Metabolism	Carbohydrate metabolism
gene0779	K01190	lacZ	beta-galactosidase [EC:3.2.1.23]	Metabolism	Carbohydrate metabolism
gene0784	K07406	melA	alpha-galactosidase [EC:3.2.1.22]	Metabolism	Carbohydrate metabolism
gene0800	K00978	rfbF	glucose-1-phosphate cytidylyltransferase [EC:2.7.7.33]	Metabolism	Carbohydrate metabolism
gene0801	K01709	rfbG	CDP-glucose 4,6-dehydratase [EC:4.2.1.45]	Metabolism	Carbohydrate metabolism
gene0808	K00128	-	aldehyde dehydrogenase (NAD+) [EC:1.2.1.3]	Metabolism	Carbohydrate metabolism
gene0831	K01728	pel	pectate lyase [EC:4.2.2.2]	Metabolism	Carbohydrate metabolism
gene0840	K01512	acyP	acylphosphatase [EC:3.6.1.7]	Metabolism	Carbohydrate metabolism
gene0846	K02804	nagE	PTS system, N-acetylglucosamine-specific IIC component	Metabolism	Carbohydrate metabolism
gene0854	K02818	treB	PTS system, trehalose-specific IIB component [EC:2.7.1.201]	Metabolism	Carbohydrate metabolism
gene0855	K01226	treC	trehalose-6-phosphate hydrolase [EC:3.2.1.93]	Metabolism	Carbohydrate metabolism
gene0884	K00627	aceF	pyruvate dehydrogenase E2 component (dihydrolipoamide acetyltransferase) [EC:2.3.1.12]	Metabolism	Carbohydrate metabolism
gene0885	K00382	lpd	dihydrolipoamide dehydrogenase [EC:1.8.1.4]	Metabolism	Carbohydrate metabolism
gene0894	K01232	glvA	maltose-6'-phosphate glucosidase [EC:3.2.1.122]	Metabolism	Carbohydrate metabolism
gene0896	K02750	glvC	PTS system, alpha-glucoside-specific IIC component	Metabolism	Carbohydrate metabolism
gene0975	K03781	katE	catalase [EC:1.11.1.6]	Metabolism	Carbohydrate metabolism
gene1030	K01835	pgm	phosphoglucomutase [EC:5.4.2.2]	Metabolism	Carbohydrate metabolism
gene1043	K01647	gltA	citrate synthase [EC:2.3.3.1]	Metabolism	Carbohydrate metabolism
gene1138	K00626	atoB	acetyl-CoA C-acetyltransferase [EC:2.3.1.9]	Metabolism	Carbohydrate metabolism
gene1194	K16043	iolX	scyllo-inositol 2-dehydrogenase (NAD+) [EC:1.1.1.370]	Metabolism	Carbohydrate metabolism
gene1326	K02770	fruA	PTS system, fructose-specific IIC component	Metabolism	Carbohydrate metabolism
gene1327	K01809	manA	mannose-6-phosphate isomerase [EC:5.3.1.8]	Metabolism	Carbohydrate metabolism
gene1344	K00123	fdoG	formate dehydrogenase major subunit [EC:1.2.1.2]	Metabolism	Carbohydrate metabolism
gene1364	K01812	uxaC	glucuronate isomerase [EC:5.3.1.12]	Metabolism	Carbohydrate metabolism
gene1367	K08322	rspB	L-gulonate 5-dehydrogenase [EC:1.1.1.380]	Metabolism	Carbohydrate metabolism
gene1368	K01686	uxuA	mannonate dehydratase [EC:4.2.1.8]	Metabolism	Carbohydrate metabolism
gene1372	K00041	uxaB	tagaturonate reductase [EC:1.1.1.58]	Metabolism	Carbohydrate metabolism
gene1373	K01685	uxaA	altronate hydrolase [EC:4.2.1.7]	Metabolism	Carbohydrate metabolism
gene1443	K07404	pgl	6-phosphogluconolactonase [EC:3.1.1.31]	Metabolism	Carbohydrate metabolism
gene1453	K01433	purU	formyltetrahydrofolate deformylase [EC:3.5.1.10]	Metabolism	Carbohydrate metabolism
gene1548	K20116	ptsG	PTS system, glucose-specific IIA component [EC:2.7.1.199]	Metabolism	Carbohydrate metabolism
gene1602	K00882	fruK	1-phosphofructokinase [EC:2.7.1.56]	Metabolism	Carbohydrate metabolism
gene1603	K02770	fruA	PTS system, fructose-specific IIC component	Metabolism	Carbohydrate metabolism
gene1623	K00161	pdhA	pyruvate dehydrogenase E1 component alpha subunit [EC:1.2.4.1]	Metabolism	Carbohydrate metabolism
gene1624	K00162	pdhB	pyruvate dehydrogenase E1 component beta subunit [EC:1.2.4.1]	Metabolism	Carbohydrate metabolism
gene1625	K00627	aceF	pyruvate dehydrogenase E2 component (dihydrolipoamide acetyltransferase) [EC:2.3.1.12]	Metabolism	Carbohydrate metabolism
gene1626	K00382	lpd	dihydrolipoamide dehydrogenase [EC:1.8.1.4]	Metabolism	Carbohydrate metabolism
gene1633	K01092	suhB	myo-inositol-1(or 4)-monophosphatase [EC:3.1.3.25]	Metabolism	Carbohydrate metabolism
gene1654	K01958	pyc	pyruvate carboxylase [EC:6.4.1.1]	Metabolism	Carbohydrate metabolism
gene1694	K00075	murB	UDP-N-acetylmuramate dehydrogenase [EC:1.3.1.98]	Metabolism	Carbohydrate metabolism
gene1751	K01783	rpe	ribulose-phosphate 3-epimerase [EC:5.1.3.1]	Metabolism	Carbohydrate metabolism
gene1780	K01903	sucC	succinyl-CoA synthetase beta subunit [EC:6.2.1.5]	Metabolism	Carbohydrate metabolism
gene1781	K01902	sucD	succinyl-CoA synthetase alpha subunit [EC:6.2.1.5]	Metabolism	Carbohydrate metabolism
gene1927	K01915	glnA	glutamine synthetase [EC:6.3.1.2]	Metabolism	Carbohydrate metabolism
gene1940	K01198	xynB	xylan 1,4-beta-xylosidase [EC:3.2.1.37]	Metabolism	Carbohydrate metabolism
gene1942	K01805	xylA	xylose isomerase [EC:5.3.1.5]	Metabolism	Carbohydrate metabolism
gene1943	K00854	xylB	xylulokinase [EC:2.7.1.17]	Metabolism	Carbohydrate metabolism
gene1979	K00615	tktA	transketolase [EC:2.2.1.1]	Metabolism	Carbohydrate metabolism
gene1989	K01681	acnA	aconitate hydratase [EC:4.2.1.3]	Metabolism	Carbohydrate metabolism
gene2006	K01179	-	endoglucanase [EC:3.2.1.4]	Metabolism	Carbohydrate metabolism
gene2009	K15921	xynD	arabinoxylan arabinofuranohydrolase [EC:3.2.1.55]	Metabolism	Carbohydrate metabolism
gene2011	K00963	galU	UTP--glucose-1-phosphate uridylyltransferase [EC:2.7.7.9]	Metabolism	Carbohydrate metabolism
gene2016	K01640	hmgL	hydroxymethylglutaryl-CoA lyase [EC:4.1.3.4]	Metabolism	Carbohydrate metabolism
gene2017	K02160	accB	acetyl-CoA carboxylase biotin carboxyl carrier protein	Metabolism	Carbohydrate metabolism
gene2018	K01961	accC	acetyl-CoA carboxylase, biotin carboxylase subunit [EC:6.4.1.2 6.3.4.14]	Metabolism	Carbohydrate metabolism
gene2030	K01785	galM	aldose 1-epimerase [EC:5.1.3.3]	Metabolism	Carbohydrate metabolism
gene2064	K03335	iolE	inosose dehydratase [EC:4.2.1.44]	Metabolism	Carbohydrate metabolism
gene2078	K01569	oxdD	oxalate decarboxylase [EC:4.1.1.2]	Metabolism	Carbohydrate metabolism
gene2092	K01007	pps	pyruvate, water dikinase [EC:2.7.9.2]	Metabolism	Carbohydrate metabolism
gene2146	K00128	-	aldehyde dehydrogenase (NAD+) [EC:1.2.1.3]	Metabolism	Carbohydrate metabolism
gene2152	K00658	sucB	2-oxoglutarate dehydrogenase E2 component (dihydrolipoamide succinyltransferase) [EC:2.3.1.61]	Metabolism	Carbohydrate metabolism
gene2153	K00164	sucA	2-oxoglutarate dehydrogenase E1 component [EC:1.2.4.2]	Metabolism	Carbohydrate metabolism
gene2195	K01034	atoD	acetate CoA/acetoacetate CoA-transferase alpha subunit [EC:2.8.3.8 2.8.3.9]	Metabolism	Carbohydrate metabolism
gene2204	K01083	-	3-phytase [EC:3.1.3.8]	Metabolism	Carbohydrate metabolism
gene2205	K17716	capD	UDP-glucose 4-epimerase [EC:5.1.3.2]	Metabolism	Carbohydrate metabolism
gene2417	K01625	eda	2-dehydro-3-deoxyphosphogluconate aldolase / (4S)-4-hydroxy-2-oxoglutarate aldolase [EC:4.1.2.14 4.1.3.42]	Metabolism	Carbohydrate metabolism
gene2418	K00874	kdgK	2-dehydro-3-deoxygluconokinase [EC:2.7.1.45]	Metabolism	Carbohydrate metabolism
gene2420	K01815	kduI	4-deoxy-L-threo-5-hexosulose-uronate ketol-isomerase [EC:5.3.1.17]	Metabolism	Carbohydrate metabolism
gene2421	K00065	kduD	2-deoxy-D-gluconate 3-dehydrogenase [EC:1.1.1.125]	Metabolism	Carbohydrate metabolism
gene2430	K02777	crr	PTS system, sugar-specific IIA component [EC:2.7.1.-]	Metabolism	Carbohydrate metabolism
gene2455	K01734	mgsA	methylglyoxal synthase [EC:4.2.3.3]	Metabolism	Carbohydrate metabolism
gene2561	K01839	deoB	phosphopentomutase [EC:5.4.2.7]	Metabolism	Carbohydrate metabolism
gene2567	K00027	sfcA	malate dehydrogenase (oxaloacetate-decarboxylating) [EC:1.1.1.38]	Metabolism	Carbohydrate metabolism
gene2600	K00036	zwf	glucose-6-phosphate 1-dehydrogenase [EC:1.1.1.49 1.1.1.363]	Metabolism	Carbohydrate metabolism
gene2601	K00033	gnd	6-phosphogluconate dehydrogenase [EC:1.1.1.44 1.1.1.343]	Metabolism	Carbohydrate metabolism
gene2607	K01966	pccB	propionyl-CoA carboxylase beta chain [EC:6.4.1.3]	Metabolism	Carbohydrate metabolism
gene2608	K05606	epi	methylmalonyl-CoA/ethylmalonyl-CoA epimerase [EC:5.1.99.1]	Metabolism	Carbohydrate metabolism
gene2619	K09699	bkdB	2-oxoisovalerate dehydrogenase E2 component (dihydrolipoyl transacylase) [EC:2.3.1.168]	Metabolism	Carbohydrate metabolism
gene2620	K00167	bkdA2	2-oxoisovalerate dehydrogenase E1 component beta subunit [EC:1.2.4.4]	Metabolism	Carbohydrate metabolism
gene2621	K00166	bkdA1	2-oxoisovalerate dehydrogenase E1 component alpha subunit [EC:1.2.4.4]	Metabolism	Carbohydrate metabolism
gene2622	K00382	lpd	dihydrolipoamide dehydrogenase [EC:1.8.1.4]	Metabolism	Carbohydrate metabolism
gene2623	K00929	buk	butyrate kinase [EC:2.7.2.7]	Metabolism	Carbohydrate metabolism
gene2625	K00634	ptb	phosphate butyryltransferase [EC:2.3.1.19]	Metabolism	Carbohydrate metabolism
gene2628	K03417	prpB	methylisocitrate lyase [EC:4.1.3.30]	Metabolism	Carbohydrate metabolism
gene2629	K01720	prpD	2-methylcitrate dehydratase [EC:4.2.1.79]	Metabolism	Carbohydrate metabolism
gene2630	K01647	gltA	citrate synthase [EC:2.3.3.1]	Metabolism	Carbohydrate metabolism
gene2632	K00074	paaH	3-hydroxybutyryl-CoA dehydrogenase [EC:1.1.1.157]	Metabolism	Carbohydrate metabolism
gene2633	K00626	atoB	acetyl-CoA C-acetyltransferase [EC:2.3.1.9]	Metabolism	Carbohydrate metabolism
gene2652	K01961	accC	acetyl-CoA carboxylase, biotin carboxylase subunit [EC:6.4.1.2 6.3.4.14]	Metabolism	Carbohydrate metabolism
gene2653	K02160	accB	acetyl-CoA carboxylase biotin carboxyl carrier protein	Metabolism	Carbohydrate metabolism
gene2673	K00283	gcvPB	glycine dehydrogenase subunit 2 [EC:1.4.4.2]	Metabolism	Carbohydrate metabolism
gene2674	K00282	gcvPA	glycine dehydrogenase subunit 1 [EC:1.4.4.2]	Metabolism	Carbohydrate metabolism
gene2675	K00605	gcvT	aminomethyltransferase [EC:2.1.2.10]	Metabolism	Carbohydrate metabolism
gene2706	K00845	glk	glucokinase [EC:2.7.1.2]	Metabolism	Carbohydrate metabolism
gene2798	K00033	gnd	6-phosphogluconate dehydrogenase [EC:1.1.1.44 1.1.1.343]	Metabolism	Carbohydrate metabolism
gene2916	K00615	tktA	transketolase [EC:2.2.1.1]	Metabolism	Carbohydrate metabolism
gene2917	K00615	tktA	transketolase [EC:2.2.1.1]	Metabolism	Carbohydrate metabolism
gene2927	K01233	csn	chitosanase [EC:3.2.1.132]	Metabolism	Carbohydrate metabolism
gene2935	K00121	frmA	S-(hydroxymethyl)glutathione dehydrogenase / alcohol dehydrogenase [EC:1.1.1.284 1.1.1.1]	Metabolism	Carbohydrate metabolism
gene2942	K03332	fruA	fructan beta-fructosidase [EC:3.2.1.80]	Metabolism	Carbohydrate metabolism
gene2943	K02771	levG	PTS system, fructose-specific IID component	Metabolism	Carbohydrate metabolism
gene2944	K11196	levF	PTS system, fructose-specific IIC component	Metabolism	Carbohydrate metabolism
gene2945	K11195	levE	PTS system, fructose-specific IIB component [EC:2.7.1.202]	Metabolism	Carbohydrate metabolism
gene2946	K11194	levD	PTS system, fructose-specific IIA component [EC:2.7.1.202]	Metabolism	Carbohydrate metabolism
gene2965	K00123	fdoG	formate dehydrogenase major subunit [EC:1.2.1.2]	Metabolism	Carbohydrate metabolism
gene3025	K00010	iolG	myo-inositol 2-dehydrogenase / D-chiro-inositol 1-dehydrogenase [EC:1.1.1.18 1.1.1.369]	Metabolism	Carbohydrate metabolism
gene3078	K01704	leuD	3-isopropylmalate/(R)-2-methylmalate dehydratase small subunit [EC:4.2.1.33 4.2.1.35]	Metabolism	Carbohydrate metabolism
gene3079	K01703	leuC	3-isopropylmalate/(R)-2-methylmalate dehydratase large subunit [EC:4.2.1.33 4.2.1.35]	Metabolism	Carbohydrate metabolism
gene3080	K00052	leuB	3-isopropylmalate dehydrogenase [EC:1.1.1.85]	Metabolism	Carbohydrate metabolism
gene3081	K01649	leuA	2-isopropylmalate synthase [EC:2.3.3.13]	Metabolism	Carbohydrate metabolism
gene3083	K01653	ilvH	acetolactate synthase I/III small subunit [EC:2.2.1.6]	Metabolism	Carbohydrate metabolism
gene3084	K01652	ilvB	acetolactate synthase I/II/III large subunit [EC:2.2.1.6]	Metabolism	Carbohydrate metabolism
gene3100	K00240	sdhB	succinate dehydrogenase / fumarate reductase, iron-sulfur subunit [EC:1.3.5.1 1.3.5.4]	Metabolism	Carbohydrate metabolism
gene3101	K00239	sdhA	succinate dehydrogenase / fumarate reductase, flavoprotein subunit [EC:1.3.5.1 1.3.5.4]	Metabolism	Carbohydrate metabolism
gene3102	K00241	sdhC	succinate dehydrogenase / fumarate reductase, cytochrome b subunit	Metabolism	Carbohydrate metabolism
gene3110	K01209	abfA	alpha-N-arabinofuranosidase [EC:3.2.1.55]	Metabolism	Carbohydrate metabolism
gene3128	K00104	glcD	glycolate oxidase [EC:1.1.3.15]	Metabolism	Carbohydrate metabolism
gene3129	K11473	glcF	glycolate oxidase iron-sulfur subunit	Metabolism	Carbohydrate metabolism
gene3130	K01759	gloA	lactoylglutathione lyase [EC:4.4.1.5]	Metabolism	Carbohydrate metabolism
gene3132	K01209	abfA	alpha-N-arabinofuranosidase [EC:3.2.1.55]	Metabolism	Carbohydrate metabolism
gene3138	K01786	araD	L-ribulose-5-phosphate 4-epimerase [EC:5.1.3.4]	Metabolism	Carbohydrate metabolism
gene3139	K00853	araB	L-ribulokinase [EC:2.7.1.16]	Metabolism	Carbohydrate metabolism
gene3140	K01804	araA	L-arabinose isomerase [EC:5.3.1.4]	Metabolism	Carbohydrate metabolism
gene3161	K00134	gapA	glyceraldehyde 3-phosphate dehydrogenase [EC:1.2.1.12]	Metabolism	Carbohydrate metabolism
gene3172	K00024	mdh	malate dehydrogenase [EC:1.1.1.37]	Metabolism	Carbohydrate metabolism
gene3173	K00031	icd	isocitrate dehydrogenase [EC:1.1.1.42]	Metabolism	Carbohydrate metabolism
gene3174	K01647	gltA	citrate synthase [EC:2.3.3.1]	Metabolism	Carbohydrate metabolism
gene3178	K00873	pyk	pyruvate kinase [EC:2.7.1.40]	Metabolism	Carbohydrate metabolism
gene3179	K00850	pfkA	6-phosphofructokinase 1 [EC:2.7.1.11]	Metabolism	Carbohydrate metabolism
gene3181	K01962	accA	acetyl-CoA carboxylase carboxyl transferase subunit alpha [EC:6.4.1.2]	Metabolism	Carbohydrate metabolism
gene3182	K01963	accD	acetyl-CoA carboxylase carboxyl transferase subunit beta [EC:6.4.1.2]	Metabolism	Carbohydrate metabolism
gene3183	K00027	sfcA	malate dehydrogenase (oxaloacetate-decarboxylating) [EC:1.1.1.38]	Metabolism	Carbohydrate metabolism
gene3211	K00925	ackA	acetate kinase [EC:2.7.2.1]	Metabolism	Carbohydrate metabolism
gene3221	K01895	acs	acetyl-CoA synthetase [EC:6.2.1.1]	Metabolism	Carbohydrate metabolism
gene3235	K01895	acs	acetyl-CoA synthetase [EC:6.2.1.1]	Metabolism	Carbohydrate metabolism
gene3256	K00027	sfcA	malate dehydrogenase (oxaloacetate-decarboxylating) [EC:1.1.1.38]	Metabolism	Carbohydrate metabolism
gene3261	K01200	pulA	pullulanase [EC:3.2.1.41]	Metabolism	Carbohydrate metabolism
gene3297	K07406	melA	alpha-galactosidase [EC:3.2.1.22]	Metabolism	Carbohydrate metabolism
gene3325	K01610	pckA	phosphoenolpyruvate carboxykinase (ATP) [EC:4.1.1.49]	Metabolism	Carbohydrate metabolism
gene3355	K00963	galU	UTP--glucose-1-phosphate uridylyltransferase [EC:2.7.7.9]	Metabolism	Carbohydrate metabolism
gene3356	K00012	ugd	UDPglucose 6-dehydrogenase [EC:1.1.1.22]	Metabolism	Carbohydrate metabolism
gene3364	K00688	glgP	glycogen phosphorylase [EC:2.4.1.1]	Metabolism	Carbohydrate metabolism
gene3365	K00703	glgA	starch synthase [EC:2.4.1.21]	Metabolism	Carbohydrate metabolism
gene3366	K00975	glgC	glucose-1-phosphate adenylyltransferase [EC:2.7.7.27]	Metabolism	Carbohydrate metabolism
gene3367	K00975	glgC	glucose-1-phosphate adenylyltransferase [EC:2.7.7.27]	Metabolism	Carbohydrate metabolism
gene3368	K00700	glgB	1,4-alpha-glucan branching enzyme [EC:2.4.1.18]	Metabolism	Carbohydrate metabolism
gene3414	K01813	rhaA	L-rhamnose isomerase [EC:5.3.1.14]	Metabolism	Carbohydrate metabolism
gene3416	K00848	rhaB	rhamnulokinase [EC:2.7.1.5]	Metabolism	Carbohydrate metabolism
gene3429	K01187	malZ	alpha-glucosidase [EC:3.2.1.20]	Metabolism	Carbohydrate metabolism
gene3437	K01810	pgi	glucose-6-phosphate isomerase [EC:5.3.1.9]	Metabolism	Carbohydrate metabolism
gene3591	K02437	gcvH	glycine cleavage system H protein	Metabolism	Carbohydrate metabolism
gene3595	K07516	fadN	3-hydroxyacyl-CoA dehydrogenase [EC:1.1.1.35]	Metabolism	Carbohydrate metabolism
gene3617	K01679	fumC	fumarate hydratase, class II [EC:4.2.1.2]	Metabolism	Carbohydrate metabolism
gene3643	K01569	oxdD	oxalate decarboxylase [EC:4.1.1.2]	Metabolism	Carbohydrate metabolism
gene3675	K16044	iolW	scyllo-inositol 2-dehydrogenase (NADP+) [EC:1.1.1.371]	Metabolism	Carbohydrate metabolism
gene3720	K01689	eno	enolase [EC:4.2.1.11]	Metabolism	Carbohydrate metabolism
gene3721	K15633	gpmI	2,3-bisphosphoglycerate-independent phosphoglycerate mutase [EC:5.4.2.12]	Metabolism	Carbohydrate metabolism
gene3722	K01803	tpiA	triosephosphate isomerase (TIM) [EC:5.3.1.1]	Metabolism	Carbohydrate metabolism
gene3723	K00927	pgk	phosphoglycerate kinase [EC:2.7.2.3]	Metabolism	Carbohydrate metabolism
gene3724	K00134	gapA	glyceraldehyde 3-phosphate dehydrogenase [EC:1.2.1.12]	Metabolism	Carbohydrate metabolism
gene3744	K12308	bgaB	beta-galactosidase [EC:3.2.1.23]	Metabolism	Carbohydrate metabolism
gene3778	K00692	sacB	levansucrase [EC:2.4.1.10]	Metabolism	Carbohydrate metabolism
gene3779	K01212	sacC	levanase [EC:3.2.1.65]	Metabolism	Carbohydrate metabolism
gene3787	K01838	pgmB	beta-phosphoglucomutase [EC:5.4.2.6]	Metabolism	Carbohydrate metabolism
gene3788	K01182	malL	oligo-1,6-glucosidase [EC:3.2.1.10]	Metabolism	Carbohydrate metabolism
gene3789	K00691	mapA	maltose phosphorylase [EC:2.4.1.8]	Metabolism	Carbohydrate metabolism
gene3794	K01208	cd	cyclomaltodextrinase / maltogenic alpha-amylase / neopullulanase [EC:3.2.1.54 3.2.1.133 3.2.1.135]	Metabolism	Carbohydrate metabolism
gene3800	K00090	-	gluconate 2-dehydrogenase [EC:1.1.1.215]	Metabolism	Carbohydrate metabolism
gene3829	K19551	pelC	pectate lyase C [EC:4.2.2.2 4.2.2.10]	Metabolism	Carbohydrate metabolism
gene3835	K01443	nagA	N-acetylglucosamine-6-phosphate deacetylase [EC:3.5.1.25]	Metabolism	Carbohydrate metabolism
gene3836	K02564	nagB	glucosamine-6-phosphate deaminase [EC:3.5.99.6]	Metabolism	Carbohydrate metabolism
gene3855	K01007	pps	pyruvate, water dikinase [EC:2.7.9.2]	Metabolism	Carbohydrate metabolism
gene3896	K00012	ugd	UDPglucose 6-dehydrogenase [EC:1.1.1.22]	Metabolism	Carbohydrate metabolism
gene3905	K01791	wecB	UDP-N-acetylglucosamine 2-epimerase (non-hydrolysing) [EC:5.1.3.14]	Metabolism	Carbohydrate metabolism
gene3910	K00963	galU	UTP--glucose-1-phosphate uridylyltransferase [EC:2.7.7.9]	Metabolism	Carbohydrate metabolism
gene3919	K21030	tarI	D-ribitol-5-phosphate cytidylyltransferase [EC:2.7.7.40]	Metabolism	Carbohydrate metabolism
gene3920	K05352	tarJ	ribitol-5-phosphate 2-dehydrogenase [EC:1.1.1.137]	Metabolism	Carbohydrate metabolism
gene3924	K01809	manA	mannose-6-phosphate isomerase [EC:5.3.1.8]	Metabolism	Carbohydrate metabolism
gene3937	K00852	rbsK	ribokinase [EC:2.7.1.15]	Metabolism	Carbohydrate metabolism
gene3945	K01575	alsD	acetolactate decarboxylase [EC:4.1.1.5]	Metabolism	Carbohydrate metabolism
gene3946	K01652	ilvB	acetolactate synthase I/II/III large subunit [EC:2.2.1.6]	Metabolism	Carbohydrate metabolism
gene3967	K00012	ugd	UDPglucose 6-dehydrogenase [EC:1.1.1.22]	Metabolism	Carbohydrate metabolism
gene4032	K00790	murA	UDP-N-acetylglucosamine 1-carboxyvinyltransferase [EC:2.5.1.7]	Metabolism	Carbohydrate metabolism
gene4046	K00600	glyA	glycine hydroxymethyltransferase [EC:2.1.2.1]	Metabolism	Carbohydrate metabolism
gene4048	K01808	rpiB	ribose 5-phosphate isomerase B [EC:5.3.1.6]	Metabolism	Carbohydrate metabolism
gene4061	K00027	sfcA	malate dehydrogenase (oxaloacetate-decarboxylating) [EC:1.1.1.38]	Metabolism	Carbohydrate metabolism
gene4066	K02446	glpX	fructose-1,6-bisphosphatase II [EC:3.1.3.11]	Metabolism	Carbohydrate metabolism
gene4067	K00790	murA	UDP-N-acetylglucosamine 1-carboxyvinyltransferase [EC:2.5.1.7]	Metabolism	Carbohydrate metabolism
gene4068	K00616	talA	transaldolase [EC:2.2.1.2]	Metabolism	Carbohydrate metabolism
gene4069	K01624	fbaA	fructose-bisphosphate aldolase, class II [EC:4.1.2.13]	Metabolism	Carbohydrate metabolism
gene4132	K00625	pta	phosphate acetyltransferase [EC:2.3.1.8]	Metabolism	Carbohydrate metabolism
gene4166	K00128	-	aldehyde dehydrogenase (NAD+) [EC:1.2.1.3]	Metabolism	Carbohydrate metabolism
gene4174	K01193	sacA	beta-fructofuranosidase [EC:3.2.1.26]	Metabolism	Carbohydrate metabolism
gene4175	K02810	scrA	PTS system, sucrose-specific IIC component	Metabolism	Carbohydrate metabolism
gene4190	K00965	galT	UDPglucose--hexose-1-phosphate uridylyltransferase [EC:2.7.7.12]	Metabolism	Carbohydrate metabolism
gene4191	K00849	galK	galactokinase [EC:2.7.1.6]	Metabolism	Carbohydrate metabolism
gene4209	K01759	gloA	lactoylglutathione lyase [EC:4.4.1.5]	Metabolism	Carbohydrate metabolism
gene4214	K02761	celB	PTS system, cellobiose-specific IIC component	Metabolism	Carbohydrate metabolism
gene4216	K02810	scrA	PTS system, sucrose-specific IIC component	Metabolism	Carbohydrate metabolism
gene4239	K01222	celF	6-phospho-beta-glucosidase [EC:3.2.1.86]	Metabolism	Carbohydrate metabolism
gene4240	K02759	celC	PTS system, cellobiose-specific IIA component [EC:2.7.1.196 2.7.1.205]	Metabolism	Carbohydrate metabolism
gene4241	K02761	celB	PTS system, cellobiose-specific IIC component	Metabolism	Carbohydrate metabolism
gene4242	K02760	celA	PTS system, cellobiose-specific IIB component [EC:2.7.1.196 2.7.1.205]	Metabolism	Carbohydrate metabolism
gene4246	K03781	katE	catalase [EC:1.11.1.6]	Metabolism	Carbohydrate metabolism
gene4270	K00128	-	aldehyde dehydrogenase (NAD+) [EC:1.2.1.3]	Metabolism	Carbohydrate metabolism
gene4273	K01784	galE	UDP-glucose 4-epimerase [EC:5.1.3.2]	Metabolism	Carbohydrate metabolism
gene4285	K00019	bdh	3-hydroxybutyrate dehydrogenase [EC:1.1.1.30]	Metabolism	Carbohydrate metabolism
gene4286	K01029	scoB	3-oxoacid CoA-transferase subunit B [EC:2.8.3.5]	Metabolism	Carbohydrate metabolism
gene4287	K01028	scoA	3-oxoacid CoA-transferase subunit A [EC:2.8.3.5]	Metabolism	Carbohydrate metabolism
gene4294	K03781	katE	catalase [EC:1.11.1.6]	Metabolism	Carbohydrate metabolism
gene4313	K01223	bglA	6-phospho-beta-glucosidase [EC:3.2.1.86]	Metabolism	Carbohydrate metabolism
gene4333	K01619	deoC	deoxyribose-phosphate aldolase [EC:4.1.2.4]	Metabolism	Carbohydrate metabolism
gene4357	K03339	iolJ	6-phospho-5-dehydro-2-deoxy-D-gluconate aldolase [EC:4.1.2.29]	Metabolism	Carbohydrate metabolism
gene4358	K06606	iolI	2-keto-myo-inositol isomerase [EC:5.3.99.11]	Metabolism	Carbohydrate metabolism
gene4360	K00010	iolG	myo-inositol 2-dehydrogenase / D-chiro-inositol 1-dehydrogenase [EC:1.1.1.18 1.1.1.369]	Metabolism	Carbohydrate metabolism
gene4362	K03335	iolE	inosose dehydratase [EC:4.2.1.44]	Metabolism	Carbohydrate metabolism
gene4363	K03336	iolD	3D-(3,5/4)-trihydroxycyclohexane-1,2-dione acylhydrolase (decyclizing) [EC:3.7.1.22]	Metabolism	Carbohydrate metabolism
gene4364	K03338	iolC	5-dehydro-2-deoxygluconokinase [EC:2.7.1.92]	Metabolism	Carbohydrate metabolism
gene4365	K03337	iolB	5-deoxy-glucuronate isomerase [EC:5.3.1.30]	Metabolism	Carbohydrate metabolism
gene4366	K00140	mmsA	malonate-semialdehyde dehydrogenase (acetylating) / methylmalonate-semialdehyde dehydrogenase [EC:1.2.1.18 1.2.1.27]	Metabolism	Carbohydrate metabolism
gene4381	K00128	-	aldehyde dehydrogenase (NAD+) [EC:1.2.1.3]	Metabolism	Carbohydrate metabolism
gene4395	K00865	glxK	glycerate 2-kinase [EC:2.7.1.165]	Metabolism	Carbohydrate metabolism
gene4397	K00851	gntK	gluconokinase [EC:2.7.1.12]	Metabolism	Carbohydrate metabolism
gene4399	K00033	gnd	6-phosphogluconate dehydrogenase [EC:1.1.1.44 1.1.1.343]	Metabolism	Carbohydrate metabolism
gene4403	K01223	bglA	6-phospho-beta-glucosidase [EC:3.2.1.86]	Metabolism	Carbohydrate metabolism
gene4412	K04041	fbp3	fructose-1,6-bisphosphatase III [EC:3.1.3.11]	Metabolism	Carbohydrate metabolism
gene4477	K01759	gloA	lactoylglutathione lyase [EC:4.4.1.5]	Metabolism	Carbohydrate metabolism
